# Supplementary material for: Ethnic-specific reference range affects the efficacy of quadruple test as a universal screening for Down syndrome in a developing country
Source: PLoS One. 2021 May 13;16(5):e0251381. doi: 10.1371/journal.pone.0251381 (PMC8118253; doi:10.1371/journal.pone.0251381)
Supplement: S1 Dataset — This dataset excludes miscarriages and other chromosomal abnormalities other than Down syndrome. (XLSX) [file pone.0251381.s001.xlsx]

## Sheet: Supplement
Number	Gravidity	Parity	Gestational age (days) at enrollment	Maternal weight (kgs)	Maternal age (years) at enrollment	AFP	mom AFP	UE 3	mom UE 3	Free beta hCG	mom Free beta hCG	Inhibin A	mom Inhibin A
1	4	1	117	57.5	37	41.82	1.01	3.18	2	4.29	0.32	175.71	0.81
2	3	1	129	49.5	33	84.01	1.45	1.26	0.58	9.09	0.98	141.05	0.58
3	2	1	138	89	31	35	0.66	3.13	1.34	3.11	0.46	105.65	0.5
4	2	1	130	46.3	32	50.19	0.82	3.52	1.57	5.58	0.61	153.83	0.61
5	1	0	127	47.8	33	43.88	0.78	2.77	1.33	5.36	0.54	192.73	0.8
6	2	1	131	53.5	33	59.37	1.03	0.74	0.33	44.01	5.09	299.25	1.26
7	2	1	116	53.4	33	46.01	1.09	1.2	0.76	14.4	1.03	139.03	0.61
8	1	0	128	62.1	32	28.39	0.56	1.66	0.82	5.4	0.59	184.56	0.85
9	2	1	119	51	31	35.68	0.77	2.89	1.69	5.62	0.44	122.78	0.53
10	5	1	141	60	36	86.32	1.28	3.55	1.28	7.56	1.12	181.38	0.7
11	2	0	129	55.9	25	51	0.94	4.44	2.09	6.38	0.7	306.23	1.34
12	3	2	125	76.8	33	30.43	0.71	1.43	0.79	5.29	0.55	110.65	0.57
13	2	1	142	42	29	30.45	0.37	3.43	1.13	2.63	0.37	109.69	0.35
14	1	0	114	73.6	35	34.86	1.01	1.03	0.73	12.51	0.87	196.11	0.99
15	1	0	129	74.8	30	57.29	1.21	1.37	0.69	6.69	0.77	181.38	0.9
16	3	2	113	50	32	83.38	2.03	2.07	1.39	4.84	0.3	142.28	0.6
17	2	1	113	89	31	44.4	1.42	0.6	0.46	10.27	0.7	197.81	1.06
18	2	0	124	61	30	40.85	0.87	1.5	0.81	10.6	1.02	174.69	0.82
19	1	0	128	61.9	25	19.88	0.39	1.6	0.79	4.04	0.44	112.91	0.52
20	3	2	116	68	34	29.28	0.78	1.93	1.29	2.55	0.19	90.53	0.44
21	2	1	125	52	31	29.85	0.58	2.28	1.16	13.48	1.3	291.53	1.27
22	1	0	114	50.3	36	25.78	0.62	1.63	1.07	59.88	3.91	260.99	1.11
23	4	1	110	69	31	27.98	0.85	1.84	1.42	8.08	0.47	145.19	0.69
24	1	0	130	69.5	30	34.07	0.68	3.07	1.48	6.95	0.82	307.64	1.47
25	1	0	114	46	30	51.85	1.18	3.49	2.26	16.91	1.09	235.96	0.96
26	1	0	120	42.5	33	76.17	1.46	2.64	1.47	7.67	0.6	170.7	0.68
27	1	0	124	43.6	28	54.92	0.98	2.04	1.03	5.59	0.51	111.93	0.45
28	3	2	115	55	33	47.23	1.16	1.44	0.94	17.22	1.19	139.03	0.62
29	3	1	145	57	30	53.6	0.71	2.72	0.88	7.75	1.23	214.49	0.75
30	1	0	131	48	28	63.58	1.04	1.69	0.74	9.53	1.08	143.52	0.58
31	2	1	121	55	34	42.82	0.93	1.56	0.88	11.25	0.97	167.77	0.76
32	2	1	134	56.5	23	62.4	1.04	1.72	0.72	16.97	2.14	170.7	0.72
33	1	0	115	51	33	24.43	0.58	1.89	1.22	14.63	1	176.22	0.76
34	1	0	110	76.5	32	45.83	1.46	2.4	1.9	10.42	0.62	557.37	2.77
35	1	0	137	55	35	85.56	1.32	2.03	0.79	8.2	1.1	207.78	0.83
36	2	1	107	45.5	28	32.59	0.85	1.73	1.32	23.18	1.12	145.19	0.56
37	4	2	110	44.2	31	57.41	1.39	1.56	1.1	16.46	0.89	169.72	0.66
38	3	0	119	79.1	35	35.63	0.95	3.42	2.21	2.98	0.25	143.94	0.75
39	3	1	121	65	29	46.22	1.09	2.59	1.52	58.25	5.14	680.15	3.3
40	2	1	115	67	31	69.26	1.87	1.87	1.27	35.09	2.5	401.33	1.95
41	1	0	121	56	21	34.66	0.76	1.54	0.87	12.63	1.09	163.66	0.74
42	1	0	104	65	31	48.29	1.62	2.4	2.1	5.46	0.25	145.41	0.63
43	3	1	120	47	23	52.24	1.06	3.56	2.01	10.13	0.81	347.65	1.45
44	1	0	122	63.7	28	26.44	0.6	2.17	1.24	5.68	0.52	164.74	0.79
45	2	1	124	60.6	39	37.18	0.79	2.71	1.46	4.63	0.45	108.56	0.51
46	2	1	130	47	33	65.79	1.08	3.62	1.61	39.13	4.3	282.03	1.13
47	5	1	118	60.5	31	49.18	1.19	1.05	0.65	9.49	0.75	306.53	1.44
48	3	1	130	59.8	33	37.74	0.71	2.24	1.04	4.19	0.48	131.34	0.59
49	2	1	103	65.8	26	28.94	1	1.78	1.6	16.17	0.7	232.57	1
50	1	0	138	55.9	24	58.56	0.89	5.6	2.13	14.42	1.99	499.11	1.97
51	1	0	114	60.9	31	43.47	1.15	3.6	2.45	8.15	0.55	466.6	2.17
52	3	2	144	68	41	44.37	0.66	2.14	0.74	7.2	1.15	236.14	0.91
53	2	1	127	65.9	41	37.48	0.78	1.53	0.78	47.87	5.13	555.55	2.66
54	1	0	110	91	27	18.05	0.62	0.32	0.27	15.02	0.92	251.75	1.33
55	1	0	109	61	31	33.68	0.99	0.3	0.23	20.33	1.12	260.08	1.17
56	2	1	116	44	29	34.32	0.73	3.25	1.99	7.54	0.52	149.34	0.6
57	1	0	124	69.9	28	46.34	1.06	2.57	1.43	13.85	1.36	213.9	1.06
58	2	1	120	72.7	29	21.93	0.55	0.31	0.19	5.75	0.5	144.83	0.74
59	1	0	132	69.5	32	29.36	0.57	2.61	1.2	4.4	0.55	404.15	1.9
60	1	0	113	66	28	42.9	1.2	1.33	0.94	8.3	0.55	189.76	0.91
61	2	0	137	55	26	82.97	1.28	2.12	0.82	11.27	1.52	195.66	0.78
62	2	1	121	51.6	33	37.82	0.79	1.73	0.97	19.55	1.66	339.45	1.48
63	2	1	117	58.5	33	46.66	1.13	2.46	1.55	9.43	0.71	202.87	0.94
64	2	1	128	49.9	40	42.5	0.75	5.33	2.52	2.85	0.3	287.11	1.2
65	2	1	112	66.4	31	36.82	1.06	2.07	1.51	10.84	0.69	258.27	1.23
66	1	0	115	54.5	31	35.87	0.88	1.75	1.14	23.13	1.59	387.58	1.72
67	3	2	122	51	29	60.36	1.23	2.88	1.57	10.74	0.94	128.49	0.56
68	1	0	119	46.5	33	66.87	1.38	1.94	1.12	14.99	1.16	260.08	1.08
69	2	1	126	50	30	63.18	1.17	4.07	2.01	18.67	1.85	246.54	1.05
70	3	2	113	82	28	32.22	0.99	1.68	1.26	8.52	0.58	158.78	0.83
71	2	1	113	63	28	18.59	0.51	0.82	0.58	10	0.65	139.3	0.65
72	1	0	126	59	24	69.51	1.4	1.72	0.88	26.93	2.75	280.51	1.29
73	1	0	114	52	27	34.67	0.84	3.13	2.07	17.32	1.14	312.91	1.35
74	1	0	130	62	25	56.38	1.07	2.62	1.23	10.99	1.27	287.44	1.31
75	2	1	119	51.5	32	30.88	0.67	1.66	0.97	19.11	1.51	214.49	0.94
76	3	1	108	44.8	30	34.52	0.88	0.81	0.6	32.68	1.64	312.91	1.2
77	1	0	116	51.8	29	38.04	0.89	1.45	0.91	19.29	1.37	278.56	1.21
78	1	0	115	52.5	31	29.14	0.7	3.13	2.02	10	0.68	406.98	1.78
79	1	0	122	52	28	52.58	1.08	2.72	1.49	10.99	0.97	276.62	1.21
80	1	0	119	53	28	45.37	1	1.25	0.74	8.14	0.65	265.89	1.18
81	3	1	123	48	31	57.25	1.1	1.57	0.83	10.55	0.94	196.88	0.83
82	2	1	106	68.4	33	22.09	0.73	1.33	1.12	20.95	1.04	355.53	1.62
83	3	1	108	52.8	31	56.2	1.56	1.02	0.78	34.92	1.81	231.97	0.96
84	2	1	121	51.6	27	26.53	0.56	1.66	0.93	5.17	0.44	153.39	0.67
85	2	1	120	59	29	41.86	0.96	3.06	1.8	6.65	0.56	132.06	0.61
86	1	0	126	46.6	29	62.51	1.11	2.22	1.09	14.97	1.46	289.93	1.19
87	1	0	128	63.6	29	34.64	0.7	2.65	1.31	25.4	2.79	423.64	1.98
88	2	1	126	53.9	33	23.69	0.46	1.22	0.61	8.94	0.9	268.16	1.18
89	1	0	116	66	29	27.98	0.74	1.2	0.79	13.67	1.01	268.58	1.3
90	2	1	128	54	39	48.66	0.9	2.4	1.15	38.59	4.12	516.8	2.25
91	1	0	127	51	21	45.63	0.84	2.47	1.2	4.97	0.51	145.93	0.62
92	2	0	109	43.9	19	52.44	1.29	1.73	1.25	19.98	1.04	191.34	0.73
93	1	0	107	49.5	31	34.87	0.96	1.84	1.42	83.15	4.07	596.79	2.38
94	2	0	110	53.6	33	34.32	0.92	1.44	1.05	22.19	1.25	469.87	2.01
95	2	1	104	73	31	24.07	0.85	0.3	0.27	8.68	0.4	210.68	0.96
96	2	0	124	60	30	40.08	0.85	0.49	0.26	14.3	1.38	264.76	1.23
97	1	0	108	63.7	22	31.05	0.95	1.79	1.42	9.18	0.49	203.3	0.92
98	2	1	117	59.2	29	28.14	0.69	1.87	1.18	13.63	1.03	295.81	1.37
99	1	0	111	59.1	29	29.65	0.82	0.94	0.68	18.45	1.1	182.34	0.82
100	2	1	116	68	38	38.13	1.02	2.17	1.45	6.25	0.46	433.13	2.13
101	1	0	124	61	28	41.41	0.89	4.36	2.35	10.66	1.03	259.44	1.22
102	1	0	119	65.2	33	42.37	1.04	1.84	1.13	13.94	1.15	259.84	1.26
103	2	1	122	52.6	32	40.64	0.84	2.3	1.26	15.35	1.35	368.89	1.63
104	1	0	115	69	19	31.27	0.86	1.1	0.75	27.22	1.95	294.45	1.45
105	2	1	120	63.4	32	31.75	0.75	1.31	0.78	16.72	1.42	152.5	0.73
106	2	1	116	80.5	34	21.48	0.62	2.52	1.75	5.88	0.45	235.25	1.23
107	1	0	124	55	32	52.51	1.07	0.24	0.13	8.76	0.83	240.67	1.08
108	3	1	102	59	31	33.24	1.11	2.37	2.13	8.59	0.35	237.04	0.96
109	3	1	104	65	34	23.88	0.8	1.13	0.99	54.42	2.45	230.82	1
110	3	1	124	70	34	43.13	0.99	3.35	1.86	2.16	0.21	280.25	1.39
111	2	1	113	46	33	50.73	1.18	0.72	0.48	14.76	0.91	274.69	1.11
112	4	2	124	76	35	31.08	0.74	2.04	1.16	9.65	0.96	195.26	1
113	1	0	112	78	30	32.5	1	2.15	1.63	7.33	0.48	296.73	1.51
114	1	0	134	49	34	56.75	0.88	2.02	0.83	14.83	1.82	298.57	1.17
115	5	3	131	51	29	108.5	1.83	6.38	2.82	8.89	1.02	212.29	0.88
116	4	3	118	58.6	30	51.06	1.22	2.66	1.64	13.34	1.04	198.62	0.92
117	2	1	120	67	33	25.71	0.63	3.01	1.82	7.83	0.67	266.64	1.31
118	2	1	104	46.1	33	44.69	1.26	0.93	0.76	23.18	0.98	541.69	2.01
119	2	1	121	70.3	25	20.61	0.5	2.08	1.24	10.09	0.9	197.47	0.99
120	1	0	123	46	32	33.84	0.64	3.35	1.75	6.59	0.58	526.7	2.17
121	3	2	116	43	23	66.77	1.4	2.08	1.27	12.16	0.83	142.59	0.57
122	3	2	119	62	32	34.32	0.82	3.31	2.01	9.66	0.79	341.8	1.63
123	2	0	129	118.5	32	34.67	0.88	1.63	0.95	8.7	1.06	257.78	1.49
124	2	0	114	58.1	24	31.33	0.81	0.56	0.38	9.11	0.61	211.41	0.96
125	5	4	124	66.3	39	39.85	0.89	1.78	0.98	7.99	0.78	125.88	0.61
126	3	2	111	57.5	30	27.54	0.75	0.99	0.72	17.57	1.04	282.17	1.25
127	1	0	118	53.9	31	38.94	0.89	2.57	1.56	4.19	0.32	136.43	0.61
128	2	1	114	60.8	29	23.09	0.61	1.06	0.72	7.49	0.51	111.32	0.52
129	2	1	119	49.5	25	30.74	0.66	1.27	0.74	13.02	1.02	112.32	0.48
130	2	1	124	58.9	31	40.75	0.86	1.61	0.86	11.18	1.07	147.86	0.68
131	2	1	130	48.7	27	43.38	0.73	2.5	1.12	12.34	1.37	103.41	0.42
132	2	1	122	72.7	30	39.08	0.95	1.44	0.85	4.34	0.4	295	1.5
133	2	1	118	50.9	32	63.76	1.41	1.28	0.77	21.23	1.62	515.14	2.24
134	1	0	127	64.3	23	46.81	0.97	1.77	0.9	7.62	0.81	235.36	1.11
135	1	0	121	60	22	39.76	0.9	2.98	1.72	10.53	0.92	128.73	0.6
136	1	0	134	61	34	68.82	1.19	3.04	1.29	8.33	1.06	219.12	0.95
137	2	1	118	52	33	24.62	0.55	1.85	1.11	2.79	0.21	123.38	0.54
138	3	0	107	67.2	33	23.05	0.74	1.44	1.18	10.12	0.52	163.5	0.75
139	2	0	115	64	28	59.79	1.58	1.12	0.75	10.23	0.72	139.83	0.67
140	2	1	125	54.6	32	29.08	0.58	2.11	1.09	8.25	0.81	98.89	0.44
141	2	1	111	50.5	22	38.76	0.99	0.75	0.53	16.86	0.98	235.89	0.99
142	3	1	121	46	36	33.56	0.66	2.11	1.16	16.38	1.36	206.75	0.85
143	2	2	113	78.4	30	28.28	0.86	1.87	1.39	6.63	0.45	152.22	0.78
144	3	1	114	58	32	26.59	0.68	1.61	1.09	36.06	2.42	214.75	0.98
145	3	1	115	51.5	24	39.03	0.93	3.25	2.09	14.16	0.97	291.06	1.26
146	3	1	116	59.2	25	30.26	0.76	3.33	2.15	8.69	0.63	211.89	0.98
147	1	0	123	54	19	35.45	0.73	2.7	1.45	7.03	0.64	183.24	0.82
148	1	0	123	45	26	72.25	1.35	1.84	0.96	5.57	0.49	201.28	0.82
149	1	0	110	92	36	26.53	0.91	1.51	1.26	12.44	0.76	197.27	1.05
150	3	2	107	68	32	21.39	0.69	0.77	0.63	5.57	0.29	123.65	0.57
151	2	0	110	58	33	36.25	1.02	0.74	0.55	35.65	2.04	519.51	2.3
152	1	0	110	50.8	28	34.07	0.89	1.27	0.92	29.36	1.64	286.28	1.19
153	2	0	107	38	23	41.43	0.98	0.46	0.34	19.19	0.89	434.87	1.51
154	2	1	126	70.5	32	42.83	0.94	2.72	1.44	5.86	0.62	290.8	1.44
155	1	0	126	80.3	30	32.73	0.76	2.67	1.47	5.9	0.63	247.92	1.29
156	1	0	111	67.8	31	24.37	0.72	1.22	0.91	6.2	0.38	191.59	0.91
157	1	0	132	59.7	30	55.56	1	0.17	0.08	8.58	1.04	321.56	1.41
158	3	2	107	33.9	31	65.66	1.44	1.97	1.44	42.74	1.92	519.88	1.69
159	2	1	120	54	34	50.27	1.1	3.23	1.87	6.15	0.51	402.97	1.8
160	2	1	131	68.6	25	32.61	0.64	3.4	1.59	4.73	0.57	188.08	0.89
161	1	0	122	53.4	31	82.21	1.72	3.01	1.66	7.8	0.69	156.3	0.69
162	4	3	114	57.5	30	33.66	0.86	1.63	1.1	8.18	0.55	125.45	0.57
163	1	0	122	54.5	33	24.95	0.53	1.18	0.65	11.61	1.03	378.74	1.7
164	1	0	107	51	26	27.67	0.77	1.73	1.34	12	0.59	209.69	0.85
165	1	0	108	65.3	29	29.35	0.91	1.74	1.39	6.35	0.34	257.23	1.18
166	2	1	125	71	23	32.19	0.73	2.25	1.23	12.42	1.27	534.76	2.66
167	1	0	115	65	31	34.03	0.91	2.06	1.39	2.78	0.2	132.92	0.64
168	2	0	108	70.1	23	43.78	1.4	1.34	1.08	35.1	1.9	615.79	2.9
169	1	0	108	50	35	29.56	0.8	1	0.76	29	1.48	108.69	0.44
170	2	1	109	53	34	57.95	1.58	1.56	1.16	16.95	0.91	195.62	0.82
171	1	0	122	52	24	27.12	0.56	2.82	1.54	5.03	0.44	229.49	1.01
172	2	1	111	53.5	24	43.1	1.13	2.26	1.61	13.25	0.78	235.95	1.01
173	2	1	120	44	33	28.95	0.57	3.13	1.75	9.05	0.72	294.82	1.19
174	1	0	105	60.8	35	24.11	0.77	0.45	0.38	16.22	0.76	148.49	0.64
175	2	0	122	78.1	30	36.55	0.91	2.83	1.69	18.51	1.74	333.4	1.74
176	2	1	102	53.6	20	24.7	0.79	0.99	0.87	4.72	0.19	193.03	0.75
177	2	1	117	67	23	35.21	0.91	3.15	2.04	10.86	0.84	175.35	0.86
178	1	0	118	53	33	34.76	0.79	2.19	1.32	11.26	0.86	216.45	0.96
179	1	0	117	84	22	56.99	1.63	1.95	1.34	12.41	0.99	551.61	2.95
180	2	1	108	49.1	33	28.26	0.76	0.62	0.47	36.07	1.84	246.33	0.99
181	1	0	132	45	30	65.77	1.01	2.71	1.14	8.75	1.01	140.48	0.54
182	2	1	120	58.1	22	57.97	1.32	1.15	0.67	9.1	0.76	295.17	1.36
183	2	1	115	49.3	32	45.95	1.06	0.68	0.43	24.76	1.68	289.99	1.23
184	1	0	120	47	32	39.7	0.81	1.44	0.81	18.84	1.52	365.09	1.53
185	5	1	114	50.1	33	38.68	0.92	2.61	1.71	31.94	2.09	554.65	2.36
186	2	1	109	78.1	29	34.01	1.12	2.31	1.88	8.42	0.48	218.86	1.08
187	2	1	115	50	22	50.2	1.17	1.57	1.01	9.59	0.65	195.9	0.84
188	3	1	107	37.1	31	40.55	0.94	1.37	1.01	47.17	2.17	639.41	2.19
189	1	0	113	48	26	27.16	0.65	0.88	0.59	11.58	0.72	257.79	1.07
190	3	2	123	57.5	25	53.66	1.14	2.45	1.33	6.78	0.63	298.38	1.37
191	2	1	116	76	30	23.2	0.65	2.27	1.55	6.12	0.46	466.85	2.4
192	1	0	124	57.4	23	113.8	2.36	2.34	1.24	20.19	1.93	1313.8	6
193	3	2	119	55.2	28	22.37	0.51	1.67	0.99	8.58	0.69	289.36	1.31
194	3	2	126	50	33	84.44	1.56	2.89	1.43	18.65	1.85	475.36	2.02
195	1	0	118	39	32	38.78	0.74	1.69	0.97	11.69	0.84	212.72	0.81
196	1	0	113	73	30	48	1.41	2.11	1.53	11.14	0.75	302.17	1.51
197	1	0	113	52	33	72.59	1.8	1.64	1.11	9.84	0.62	246.99	1.06
198	4	1	116	60	29	25.38	0.64	1.1	0.71	5.86	0.43	477.08	2.22
199	1	0	118	73.9	34	40.15	1.07	1.78	1.15	10.37	0.84	304.91	1.56
200	3	2	121	52	28	68.49	1.44	3.04	1.7	16.47	1.4	273.61	1.2
201	1	0	106	53.8	29	60.28	1.77	1.09	0.87	22.02	1.05	312.71	1.28
202	1	0	124	54.5	28	25.88	0.52	2.83	1.49	11.52	1.09	198.82	0.89
203	1	0	124	56.5	22	32.01	0.66	2.28	1.21	6.06	0.58	300.51	1.36
204	2	1	111	40.3	28	45.94	1.03	1.63	1.11	24.84	1.38	313.69	1.17
205	3	2	124	46.6	24	37.93	0.71	3.3	1.69	6.69	0.61	269.1	1.11
206	1	0	130	55.5	31	58.67	1.06	2.53	1.16	11.77	1.33	172.75	0.75
207	1	0	121	78	23	38.36	0.98	2.51	1.54	10.88	0.99	356.82	1.86
208	2	1	141	70	20	32.85	0.53	2.7	1.01	4.27	0.65	194.72	0.81
209	2	1	118	80	24	48.28	1.33	2.35	1.56	40.71	3.33	403.4	2.12
210	3	1	140	58.9	30	59.63	0.9	3.4	1.25	9.56	1.39	276.35	1.08
211	1	0	122	61	32	36.99	0.83	1.73	0.98	29.97	2.71	356.82	1.68
212	2	1	111	51.5	29	40.88	1.05	0.73	0.52	24.87	1.45	258.31	1.09
213	2	1	116	72.6	33	42.25	1.16	0.67	0.45	9.07	0.68	351.75	1.77
214	2	0	131	60	35	82.75	1.52	2.07	0.94	6.94	0.82	412.57	1.84
215	2	0	119	48.1	43	47.83	1.01	2.22	1.29	11.02	0.86	292.03	1.23
216	1	0	143	48.3	28	75.38	0.96	4.22	1.39	7.34	1.09	201.95	0.68
217	3	0	120	56.4	29	33.19	0.74	0.84	0.49	23.57	1.96	265.27	1.21
218	3	0	114	77	36	36.79	1.08	2.55	1.84	10.87	0.76	331.5	1.69
219	1	0	110	62	34	45.05	1.3	0.38	0.29	14.48	0.84	320.17	1.46
220	1	0	118	56	28	77.27	1.8	1.82	1.11	10.69	0.83	266.15	1.21
221	1	0	117	42.2	20	55.29	1.13	3.99	2.37	16.66	1.18	277.91	1.1
222	1	0	105	68.1	24	20.39	0.69	1.86	1.6	33.74	1.6	559.96	2.52
223	2	1	105	63	29	66	2.14	1.05	0.89	36.66	1.72	564.98	2.46
224	1	0	107	39.8	27	100.6	2.44	1.66	1.24	54.39	2.54	808.25	2.88
225	3	1	123	54.5	28	101.4	2.09	2.09	1.13	10.21	0.94	316.86	1.42
226	1	0	120	40	27	30.83	0.57	3.74	2.06	16.33	1.27	376.12	1.45
227	4	2	118	52	33	48.58	1.09	2.35	1.41	13.68	1.05	822.43	3.61
228	1	0	122	60	32	34.06	0.75	2.03	1.14	13.11	1.18	471.06	2.21
229	1	0	128	51.5	27	65.82	1.19	3.51	1.67	15.05	1.59	250.75	1.07
230	1	0	121	60	26	41.47	0.94	1.95	1.12	8.33	0.73	182.17	0.85
231	4	2	133	76	31	48.16	0.95	2.17	1	6.11	0.79	153.7	0.74
232	3	2	116	70.8	33	24.38	0.66	3.11	2.09	4.94	0.37	118.92	0.59
233	1	0	130	43	29	66.96	1.05	4.84	2.13	6.35	0.68	335.83	1.29
234	1	0	117	59	28	22.92	0.56	3.19	2.01	16.63	1.25	189.6	0.88
235	1	0	110	47.8	25	87.83	2.22	1.43	1.02	45.04	2.48	483.15	1.95
236	1	0	121	62.9	27	29.38	0.68	3.27	1.9	3.56	0.31	308.02	1.47
237	1	0	106	46.5	30	38.32	1.04	1.29	1.01	10.4	0.48	190.87	0.73
238	2	1	116	47	34	30.35	0.67	2.2	1.36	9.77	0.68	182.17	0.76
239	3	0	107	50	31	32.52	0.9	1.59	1.23	12.16	0.6	453.15	1.82
240	2	0	109	61.6	26	28.23	0.83	2.72	2.09	4.95	0.27	170.42	0.77
241	1	0	114	50	32	47.99	1.14	1.55	1.02	14.29	0.93	330.54	1.4
242	1	0	123	60.8	30	31.05	0.68	2.49	1.37	7.71	0.72	102.7	0.48
243	1	0	119	59	30	38.81	0.91	1.34	0.81	19.05	1.54	269.95	1.26
244	2	0	131	56	32	35.09	0.62	1.96	0.88	5.77	0.67	268.15	1.16
245	1	0	122	62	23	27.68	0.62	2.33	1.32	3.3	0.3	159.97	0.76
246	3	2	114	68	33	27.34	0.76	1.61	1.12	9.63	0.66	270.25	1.32
247	1	0	128	59	19	34.12	0.66	1.87	0.91	3.83	0.42	170.42	0.77
248	2	1	125	63.5	28	42.19	0.9	1.8	0.96	8.6	0.86	264.3	1.26
249	1	0	113	54.3	29	31.28	0.8	1.3	0.89	19.52	1.24	434.6	1.91
250	1	0	113	53.4	38	34.53	0.87	1.36	0.92	13.12	0.83	196.02	0.85
251	1	0	117	65.5	32	36.27	0.93	1.68	1.08	17.78	1.36	463.05	2.25
252	1	0	129	67.3	33	43.07	0.87	1.88	0.92	7.44	0.85	317.91	1.51
253	4	0	119	75.7	29	23.51	0.62	1.6	1.02	11.89	1	256.48	1.32
254	1	0	109	46.8	26	44.82	1.14	1.26	0.92	21.69	1.14	360.5	1.43
255	3	2	110	49	40	44.47	1.14	0.84	0.6	50.73	2.81	273.88	1.12
256	1	0	119	58	26	92.63	2.15	1.03	0.62	6.81	0.55	183.39	0.85
257	2	1	112	59.3	25	33.64	0.91	0.87	0.62	7.66	0.48	295.08	1.34
258	2	1	105	53.5	34	26.15	0.78	0.58	0.48	12.01	0.55	420.8	1.7
259	2	1	116	45	36	31.57	0.68	2.06	1.27	22.24	1.53	262.51	1.07
260	2	0	122	48	29	38.87	0.77	1.38	0.75	6.4	0.55	222.68	0.94
261	2	1	120	85.2	34	30.39	0.82	1.51	0.97	14.77	1.31	319.16	1.72
262	2	0	111	58.7	27	29.62	0.82	1.11	0.81	52.33	3.12	1241.6	5.57
263	4	3	110	82	29	21.42	0.7	2.39	1.92	3.18	0.19	149.69	0.76
264	1	0	108	55.5	30	26.98	0.77	2.86	2.2	24	1.25	530.35	2.26
265	1	0	121	45	31	42.05	0.82	2.77	1.52	25.58	2.11	457.17	1.87
266	1	0	119	84	23	30.58	0.84	1.92	1.26	14.72	1.26	408.87	2.19
267	8	5	133	69	31	25.39	0.48	4.03	1.81	3.13	0.4	256.78	1.19
268	1	0	111	47	30	34.84	0.85	0.84	0.59	23.61	1.35	379.11	1.53
269	4	1	105	52.5	33	42.94	1.27	0.39	0.32	25.13	1.14	383.09	1.53
270	2	0	109	51.4	27	28.05	0.75	0.01	0.01	36.49	1.96	480.8	1.99
271	1	0	108	63	22	25.95	0.79	1.1	0.87	14.42	0.77	265.13	1.19
272	1	0	106	70	34	28.12	0.94	0.89	0.75	18.9	0.94	572.62	2.63
273	1	0	110	48.5	37	34.92	0.89	1.59	1.14	10.64	0.59	415.94	1.69
274	1	0	110	44	31	27.07	0.65	1.42	1	4.97	0.27	262.03	1.02
275	3	2	112	47.5	34	28.86	0.7	0.26	0.18	7.85	0.47	228.47	0.93
276	1	0	105	50	29	42.01	1.21	1.38	1.12	26.04	1.17	419.21	1.64
277	5	0	108	61.7	34	26.33	0.79	1.95	1.53	10.95	0.58	396.68	1.77
278	1	0	107	61	34	29.86	0.91	1.17	0.94	11.41	0.58	348.25	1.53
279	2	0	124	53.2	30	57.78	1.15	2.11	1.11	14.84	1.4	351.01	1.55
280	1	0	121	110	30	35.44	1.03	1.02	0.7	2.4	0.23	101.09	0.59
281	2	1	112	64	29	23.91	0.67	1.32	0.95	9.45	0.6	176.19	0.83
282	1	0	106	47	26	25.85	0.7	1.13	0.89	8.99	0.42	174.29	0.67
283	1	0	111	65	21	32.59	0.95	1.47	1.09	21.4	1.3	262.81	1.23
284	1	0	104	62	29	16.97	0.56	1.22	1.06	19.56	0.87	575.55	2.45
285	3	1	117	52.4	34	37.71	0.87	1.71	1.05	10.92	0.81	260.06	1.14
286	2	1	107	70.4	27	26.28	0.86	0.65	0.54	28.79	1.5	235.98	1.1
287	1	0	102	58	25	24.34	0.81	1.63	1.46	19.99	0.81	564.65	2.27
288	3	2	109	65	32	35.53	1.07	0.84	0.65	7.11	0.4	118.17	0.54
289	2	1	105	50.8	34	43.73	1.27	0.29	0.24	9.24	0.42	250.69	0.99
290	2	0	115	46.3	27	25.83	0.58	1.22	0.77	20.23	1.35	287.25	1.18
291	2	1	120	62	25	61.49	1.44	0.3	0.18	10.3	0.87	274.13	1.3
292	1	0	111	59	28	50.39	1.39	1.57	1.14	47.49	2.84	292.03	1.31
293	1	0	126	53	38	42.73	0.82	2.58	1.29	7.54	0.76	253.81	1.11
294	1	0	121	53.5	31	47.62	1.02	2.26	1.27	20.13	1.72	159.08	0.71
295	2	1	112	53	33	32.77	0.84	0.96	0.67	17.68	1.08	349.2	1.51
296	2	0	111	56	24	61.39	1.65	1.61	1.16	16.6	0.98	342.07	1.5
297	1	0	120	40	31	38.61	0.71	1.53	0.84	19.22	1.49	338.33	1.3
298	5	1	109	65	25	38.19	1.16	1.18	0.92	17.94	1	176.85	0.81
299	2	1	116	58.8	31	52.57	1.31	0.66	0.43	5.24	0.38	161.7	0.75
300	1	0	119	45	22	32.61	0.66	1.67	0.96	14.78	1.14	247.97	1.01
301	3	0	118	61	23	54.27	1.32	1.65	1.02	12.98	1.02	257.33	1.21
302	1	0	123	59	21	53.23	1.14	1.57	0.86	25.66	2.38	271.88	1.26
303	1	0	110	66.7	25	22.82	0.68	1.88	1.44	34.39	2.01	621.3	2.92
304	2	1	109	73.7	27	24.97	0.8	1.11	0.89	16.37	0.93	308.93	1.5
305	1	0	119	43.4	26	28.67	0.57	1.57	0.9	12.64	0.97	318.33	1.28
306	1	0	122	35.7	21	80.53	1.33	2.34	1.21	13.5	1.09	363.99	1.31
307	1	0	108	68.1	29	32.3	1.02	1.3	1.05	26	1.4	484.38	2.25
308	2	1	105	51	34	39.14	1.14	1.68	1.37	62.96	2.84	595.62	2.35
309	2	0	120	55.4	30	42.31	0.94	1.47	0.85	10.91	0.91	371.78	1.68
310	2	1	113	49.3	27	21.84	0.53	1.73	1.16	6.73	0.42	514.51	2.16
311	1	0	126	55	31	94.45	1.84	1.28	0.64	62.1	6.26	666.44	2.96
312	1	0	119	56	27	33.43	0.76	1.89	1.13	11.23	0.9	151.32	0.69
313	2	1	124	51.6	32	43.98	0.86	3.23	1.68	7.58	0.71	269.7	1.17
314	4	1	108	57	32	31.94	0.92	1.49	1.15	20.7	1.09	449.79	1.94
315	1	0	109	60.3	39	73.16	2.13	1.81	1.38	25	1.38	658.32	2.94
316	4	2	110	52	36	41.36	1.09	1.97	1.43	8.2	0.46	319.46	1.34
317	1	0	123	54	34	39.18	0.81	0.85	0.46	19.85	1.81	311.96	1.39
318	1	0	119	72	30	23.87	0.61	1.61	1.01	14.68	1.23	322.34	1.63
319	1	0	105	59	34	19.79	0.62	1.09	0.91	29.23	1.35	258.82	1.09
320	1	0	124	49	26	42.91	0.82	2.36	1.22	10.61	0.98	307.19	1.3
321	1	0	109	57	29	25.59	0.73	1.16	0.88	13.57	0.74	276.33	1.2
322	3	2	107	58	35	29.6	0.88	1.18	0.94	22	1.11	298.45	1.28
323	2	1	119	58	30	61.01	1.41	2.12	1.27	22.75	1.84	418.03	1.93
324	1	0	115	59	31	39.24	1	1.43	0.95	14.28	1	301.34	1.39
325	2	1	117	68	31	26.3	0.69	1.45	0.94	12.45	0.96	302.5	1.49
326	1	0	124	54	25	26.97	0.54	1.32	0.69	8.01	0.76	210.41	0.93
327	2	1	128	49	29	54.66	0.96	3.04	1.43	6.05	0.63	363.21	1.51
328	1	0	115	42	24	53.1	1.12	1.82	1.13	20.5	1.34	291.63	1.14
329	1	0	122	42	34	48.05	0.88	2.03	1.07	14.4	1.21	314.37	1.24
330	1	0	126	60.2	22	41.19	0.84	2.42	1.24	8.21	0.84	340.85	1.58
331	1	0	120	71	21	47.92	1.2	1.75	1.07	4.24	0.37	186.94	0.94
332	2	1	110	48	31	32.23	0.82	0.99	0.71	20.8	1.15	347.48	1.41
333	2	1	113	65	30	37.27	1.04	0.83	0.59	7.85	0.52	233.34	1.11
334	1	0	108	78	20	25.27	0.85	0.94	0.78	17	0.94	288.78	1.42
335	1	0	116	59	31	32.7	0.81	1	0.65	35.26	2.56	332.55	1.54
336	2	0	124	54	29	41.03	0.83	4.05	2.13	19.1	1.8	286.55	1.27
337	1	0	115	58	33	28.47	0.72	0.86	0.57	11.52	0.8	151.38	0.69
338	5	0	115	51	30	48.75	1.15	2.23	1.43	12.88	0.88	268.48	1.16
339	2	0	132	61	31	24.2	0.44	1.49	0.66	6.76	0.82	298.8	1.33
340	4	1	110	50	36	56.73	1.47	0.89	0.64	28.24	1.57	390.74	1.61
341	2	1	110	56	29	55.81	1.54	1.14	0.84	8.03	0.46	103.19	0.45
342	2	1	121	65	19	56.09	1.32	1.25	0.73	16.15	1.43	204.26	0.99
343	1	0	107	39.8	31	49.26	1.19	0.54	0.4	22.92	1.07	379.04	1.35
344	2	1	121	69	32	60.03	1.45	2.01	1.19	9.34	0.83	251.41	1.25
345	2	0	113	52	29	59.01	1.47	0.45	0.3	6.62	0.42	159.61	0.69
346	1	0	119	62.4	34	55.17	1.33	1.54	0.94	6.72	0.55	162.65	0.78
347	2	1	120	63	34	28.17	0.67	0.95	0.57	2.96	0.25	200.13	0.96
348	1	0	127	45	32	56.21	0.96	2.26	1.07	21.12	2.11	394.25	1.58
349	3	2	117	45.8	32	35.42	0.76	1.62	0.98	8.97	0.64	242.57	1
350	1	0	135	62	31	38.38	0.66	2.72	1.14	6.36	0.84	262.24	1.13
351	2	0	122	56	32	57.96	1.24	1.8	1	7.49	0.67	251.51	1.14
352	1	0	123	53.3	32	42.43	0.87	1.66	0.89	7.34	0.67	90.29	0.4
353	1	0	116	69	29	26.73	0.72	0.83	0.55	3.16	0.24	163.9	0.81
354	1	0	115	52	29	64.37	1.53	2	1.29	23.2	1.59	279.94	1.22
355	2	1	117	52.3	31	25.85	0.59	0.69	0.43	33.22	2.45	334.51	1.47
356	2	1	115	70	34	29.59	0.82	1.07	0.73	10.84	0.78	426.05	2.11
357	1	0	125	54.5	32	34.21	0.68	1.28	0.66	4.5	0.44	171.24	0.76
358	3	1	115	57.1	24	34.58	0.87	1.49	0.98	5.86	0.41	289.19	1.31
359	2	1	130	60	28	55.91	1.05	2.45	1.14	4.02	0.46	219.92	0.99
360	1	0	125	53.5	34	39.99	0.78	1.96	1	20.37	1.98	264.55	1.17
361	2	1	110	46.5	29	56.02	1.4	0.96	0.68	31.97	1.75	572.18	2.28
362	1	0	104	57.2	32	24.19	0.76	0.2	0.17	21.89	0.97	286.76	1.18
363	2	1	119	62	32	22.75	0.55	1.94	1.18	5.25	0.43	123.7	0.59
364	1	0	120	53.1	31	62.87	1.36	1.27	0.73	7.52	0.62	269.04	1.19
365	1	0	112	48	28	51.44	1.25	1.49	1.02	12.31	0.74	277.26	1.14
366	1	0	122	53.6	28	34.05	0.71	0.86	0.47	13.55	1.2	238.54	1.06
367	2	1	104	63	23	27.79	0.92	0.58	0.5	7.45	0.33	271.64	1.17
368	1	0	105	39.9	27	67.99	1.72	0.92	0.72	14.31	0.61	283.67	0.99
369	2	1	118	85	28	31.18	0.88	0.79	0.53	13.58	1.12	361.3	1.94
370	5	3	128	64.1	29	79.57	1.6	1.69	0.84	6.11	0.67	782.96	3.68
371	3	2	118	54.7	27	25.64	0.59	1.07	0.65	8.49	0.66	222.15	1
372	1	0	124	65	26	25.97	0.57	0.83	0.45	6.18	0.6	102.89	0.5
373	2	1	124	62.5	31	67.18	1.46	1.47	0.8	11.07	1.07	228.58	1.08
374	1	0	114	57.1	33	31.67	0.81	1.34	0.9	24.29	1.63	325.25	1.47
375	1	0	121	54	19	56.4	1.21	1.39	0.78	8.96	0.77	306.26	1.37
376	2	1	109	49	36	17.29	0.45	1.08	0.79	6.37	0.34	140.79	0.57
377	2	1	123	44	25	50.99	0.94	0.22	0.11	17.5	1.54	257.24	1.04
378	1	0	124	117	25	28.46	0.8	1.46	0.95	3.79	0.4	253.03	1.5
379	4	2	117	65	38	32.51	0.83	1.85	1.19	8.8	0.67	227.65	1.1
380	1	0	127	60	26	40.21	0.8	1.27	0.64	4.6	0.48	74.83	0.34
381	2	0	140	62	36	44.37	0.68	2.52	0.94	5.5	0.81	434.75	1.74
382	1	0	121	56.1	31	31.18	0.68	1.03	0.59	14.23	1.23	318.47	1.45
383	1	0	114	77.9	26	40.84	1.21	1.52	1.1	73.05	5.13	712.84	3.66
384	1	0	121	47.3	23	99.28	1.98	1.7	0.94	11.35	0.95	301.24	1.26
385	2	0	114	46	31	35.58	0.81	1	0.65	10.89	0.7	405.1	1.65
386	2	1	116	55	34	30.35	0.73	1.54	0.98	7.26	0.52	293.02	1.31
387	2	1	117	48	31	41.58	0.91	3.53	2.14	12.11	0.88	209.4	0.88
388	2	1	120	57	31	35.3	0.79	1.3	0.76	5.88	0.49	246.26	1.13
389	2	0	126	84	27	36.43	0.86	0.8	0.44	1.97	0.21	292.13	1.54
390	1	0	115	59.3	30	14.63	0.37	1.37	0.91	5.43	0.38	277.77	1.28
391	3	2	118	64.9	28	16.03	0.4	1.74	1.09	5.7	0.45	209.4	1.01
392	1	0	107	47	28	13.75	0.37	1.15	0.88	9.89	0.48	608.05	2.36
393	2	1	117	42	32	27.06	0.55	1.4	0.83	28.74	2.03	518.63	2.04
394	1	0	121	51	28	37.58	0.78	2.33	1.3	13.3	1.13	404.39	1.76
395	2	1	123	52.9	32	14.79	0.3	1.69	0.91	5.51	0.5	252.69	1.11
396	2	0	126	60	30	16.05	0.33	1.68	0.86	5.56	0.57	268.6	1.24
397	5	2	127	53	34	32.2	0.6	1.8	0.88	8.33	0.86	209.4	0.91
398	3	1	110	74.5	32	33.36	1.05	1.01	0.79	7.06	0.42	259.33	1.27
399	1	0	119	67.6	30	33.49	0.84	1.75	1.08	4.81	0.4	196.4	0.97
400	3	2	114	65.6	33	24.19	0.66	1.25	0.87	3.74	0.26	232.14	1.11
401	1	0	123	62.1	32	28.54	0.63	0.48	0.27	16.66	1.56	325.52	1.54
402	2	1	113	56.7	29	39.46	1.03	0.83	0.57	13.95	0.9	344.2	1.54
403	2	0	115	57	25	60.17	1.5	0.92	0.6	6.57	0.46	193.15	0.88
404	1	0	126	65	29	28.62	0.61	2.03	1.06	4.93	0.51	246.32	1.18
405	2	1	114	56	29	25.93	0.66	0.96	0.64	10.07	0.67	251.34	1.13
406	4	2	120	56.1	33	22.86	0.51	0.62	0.36	7.74	0.64	274.76	1.25
407	1	0	114	50.5	28	49.09	1.18	0.18	0.12	18.53	1.21	118.77	0.51
408	1	0	130	57	26	28.51	0.52	0.69	0.32	6.01	0.69	165.55	0.73
409	1	0	124	61.4	31	41.21	0.89	2.63	1.42	59.8	5.77	575.43	2.71
410	1	0	123	52	27	28.01	0.56	0.94	0.5	14.16	1.29	176.71	0.77
411	2	1	115	53.6	28	37.29	0.9	1.06	0.69	21.69	1.49	496.26	2.19
412	2	0	115	66	31	17.27	0.46	0.93	0.63	8.17	0.58	180.42	0.87
413	1	0	123	64	28	24.94	0.56	1.74	0.97	5.3	0.5	204.35	0.98
414	1	0	103	59	31	39.66	1.3	0.33	0.29	35.04	1.49	294.22	1.21
415	1	0	107	49.5	22	43.6	1.2	0.03	0.02	26.76	1.31	316.4	1.26
416	2	1	116	51.1	26	61.38	1.42	0.45	0.28	21.9	1.55	316.82	1.37
417	3	0	125	61.4	28	35.91	0.76	1.89	1	6.96	0.69	186.25	0.87
418	2	1	111	61.2	29	23.79	0.67	0.68	0.5	14.26	0.86	364.42	1.66
419	1	0	126	60.4	17	67.35	1.38	0.68	0.35	8.52	0.87	335.25	1.55
420	2	0	114	60	31	21.91	0.57	1.29	0.88	3.45	0.23	216.23	1
421	1	0	131	56	29	38.93	0.69	1.61	0.72	7.76	0.91	258.21	1.11
422	2	1	104	50.8	23	27.52	0.82	0.54	0.45	10.94	0.47	251.35	0.98
423	1	0	126	50	28	47.64	0.88	2.98	1.47	17.1	1.69	330.77	1.4
424	2	0	124	53	25	49.42	0.99	1.98	1.04	17.7	1.67	177.21	0.78
425	2	1	112	51	28	38.38	0.96	1.06	0.73	12.72	0.77	197.38	0.84
426	3	2	123	70	28	45.72	1.07	2.37	1.35	11.01	1.05	333.45	1.66
427	2	1	105	47	34	35.34	0.98	1.16	0.93	20.12	0.89	172.14	0.65
428	1	0	116	50	28	43.28	0.99	1.69	1.06	15.13	1.07	232.82	1
429	1	0	125	51	34	25.26	0.48	1.78	0.9	10.67	1.03	360.22	1.55
430	1	0	124	55	34	39.88	0.81	2.85	1.5	6.16	0.58	142.43	0.64
431	3	2	122	56	30	39.52	0.85	2.04	1.13	15.04	1.34	403.66	1.83
432	2	1	110	63	30	23.08	0.67	0.01	0.02	6.29	0.36	206.61	0.95
433	1	0	129	55	34	32.75	0.6	2.54	1.19	15.7	1.73	185.9	0.81
434	1	0	122	62.5	27	34.43	0.78	0.2	0.11	6.57	0.6	205.2	0.98
435	2	0	113	44.4	36	40.96	1.02	0.14	0.08	13.88	0.72	261.65	0.69
436	1	0	122	62	31	25.99	0.59	0.05	0.03	8.85	0.8	222.37	1.06
437	2	1	110	51.7	37	42.11	1.11	1.25	0.91	16.13	0.9	258.65	1.09
438	1	0	114	58.7	33	32.01	0.83	1.87	1.26	9.38	0.63	257.43	1.18
439	1	0	116	43.5	35	22.4	0.47	1.64	1	11.17	0.76	185.58	0.74
440	2	1	136	50	33	50.66	0.76	1.65	0.65	3.64	0.47	125.11	0.48
441	1	0	121	55	37	35.9	0.78	1.36	0.77	7.44	0.64	223.51	1.01
442	2	1	129	52	33	62.75	1.12	2.45	1.14	5.94	0.65	253.33	1.07
443	3	0	129	57	31	39.34	0.73	2.5	1.18	7.11	0.79	176.26	0.78
444	2	1	127	54	30	41.38	0.78	1.48	0.73	9.12	0.94	109.87	0.48
445	1	0	123	45	34	31.04	0.58	3.02	1.58	9.49	0.84	177.05	0.72
446	2	1	121	61.5	28	47.27	1.08	1.3	0.75	14.74	1.29	319.88	1.52
447	2	1	121	61.5	34	42.21	0.97	1.15	0.67	5.85	0.51	177.45	0.84
448	3	0	118	100	32	21.13	0.63	0.92	0.65	3.66	0.31	123.72	0.7
449	1	0	120	45.5	33	60.39	1.2	2.17	1.22	11.71	0.94	216.61	0.89
450	1	0	121	43.6	27	43.72	0.83	1.92	1.05	13.68	1.12	197.98	0.8
451	1	0	116	51	20	32.41	0.75	1.11	0.7	7.61	0.54	264.33	1.14
452	1	0	114	48.9	25	55.02	1.3	1.55	1.01	20.93	1.36	138.92	0.58
453	1	0	121	52	28	50.58	1.06	2.13	1.19	3.97	0.34	106.34	0.47
454	2	1	104	45.8	30	43.4	1.22	1.21	0.99	16.16	0.68	230.15	0.85
455	1	0	124	54.8	29	38.94	0.79	2	1.05	8.4	0.8	252.94	1.13
456	2	1	121	57	34	42.29	0.93	3.56	2.03	6.78	0.59	217.8	1
457	2	1	115	54	32	39.68	0.96	1.28	0.83	14.51	1	207.43	0.92
458	1	0	119	68	29	29.88	0.75	2.03	1.26	2.42	0.2	80.55	0.4
459	2	1	124	62	34	81.49	1.76	2.39	1.29	6.55	0.63	278.73	1.32
460	1	0	115	61.5	31	26.56	0.69	1.72	1.15	10.83	0.76	223.89	1.05
461	2	1	118	52	35	28.08	0.63	1.43	0.86	14.04	1.07	194.23	0.85
462	2	1	117	68	34	46.87	1.22	2.53	1.65	8.69	0.67	349.92	1.72
463	2	1	114	43.4	34	33.45	0.74	1.61	1.03	3.45	0.22	170.3	0.67
464	1	0	113	60.6	24	23.35	0.63	3.41	2.38	3.07	0.2	169.94	0.78
465	1	0	106	45.1	29	25.08	0.67	1.46	1.14	25.94	1.19	272.78	1.03
466	1	0	123	59	26	34.6	0.74	1.21	0.66	4.8	0.45	260.89	1.21
467	1	0	124	59.9	31	35.62	0.76	2.08	1.12	18.38	1.77	292.56	1.36
468	1	0	118	53.5	29	41.54	0.94	1.06	0.64	11.71	0.9	301.83	1.34
469	2	1	117	69	24	35.61	0.94	0.71	0.46	9.79	0.76	290.15	1.44
470	2	1	123	55	32	26.47	0.55	1.45	0.78	12.76	1.17	299.72	1.35
471	2	1	110	53.9	32	38.99	1.05	0.72	0.53	5.3	0.3	310.6	1.33
472	1	0	117	58	26	34.4	0.83	1.4	0.88	25.94	1.95	506.2	2.33
473	3	2	112	60	34	21.66	0.59	0.84	0.6	2.52	0.16	260.73	1.19
474	2	1	114	62	26	37.2	0.99	0.79	0.54	21.45	1.46	266.94	1.25
475	2	1	111	55.7	26	33.91	0.91	1.42	1.02	14.98	0.89	291.26	1.28
476	2	0	118	73	32	37.91	1	0.54	0.35	6.97	0.56	301.45	1.53
477	1	0	118	54.2	27	21.21	0.49	2.2	1.33	8.97	0.69	312.38	1.4
478	1	0	109	47.8	17	22.73	0.59	0.82	0.6	10.43	0.55	303.76	1.22
479	1	0	122	58	31	54.05	1.18	0.53	0.3	8.81	0.79	353.22	1.63
480	1	0	108	56	34	25.6	0.73	0.33	0.25	14.23	0.74	294.24	1.26
481	2	1	121	57.7	33	48.22	1.07	2.18	1.25	17.26	1.49	317.6	1.46
482	1	0	132	52	31	35.71	0.7	3.17	1.2	0.8	0.07	160.96	0.7
483	1	0	119	55.5	29	127.8	3.27	2.59	1.37	46.92	3.26	675.24	3.27
484	2	0	112	57	31	27.26	0.8	2.05	1.29	15.9	0.9	297.25	1.43
485	2	0	129	56	26	33.19	0.72	4.48	1.85	5.8	0.52	405.07	1.91
486	3	1	123	55	34	41.1	0.98	3.47	1.66	20.33	1.57	313.16	1.5
487	2	1	120	64	29	38.77	1.08	3.01	1.59	8.5	0.66	297.85	1.59
488	1	0	112	48.9	29	26.39	0.71	2.44	1.51	15.55	0.81	441.55	1.93
489	2	1	117	45.3	37	40.4	0.95	2.29	1.24	8.55	0.51	280.46	1.2
490	2	1	112	71.6	30	28.79	1	1.4	0.92	4.44	0.29	146.45	0.83
491	3	2	105	46	30	20.95	0.61	0.64	0.47	11.91	0.47	254.04	1
492	2	0	117	56	27	27.79	0.74	1.89	1.05	6.39	0.42	121.45	0.59
493	2	1	124	66	31	40.53	1.08	2.79	1.34	15.56	1.38	289.6	1.57
494	5	0	122	68	33	61.55	1.73	1.79	0.91	26.83	2.3	333.25	1.86
495	3	2	126	52.7	35	40.56	0.89	2.53	1.12	20.03	1.63	223.44	1.03
496	1	0	126	50	32	57.82	1.23	2.85	1.25	10.38	0.82	269.97	1.21
497	2	1	125	57.5	39	47.21	1.12	1.93	0.88	12.09	1.01	339.84	1.67
498	3	0	109	72.5	34	29.6	1.1	0.58	0.41	13.25	0.79	454.71	2.54
499	4	0	120	77.1	27	23.17	0.75	1.85	1.01	4.6	0.41	196.73	1.22
500	1	0	113	57	30	76.53	2.21	2.58	1.59	6.36	0.37	426.82	2.06
501	1	0	121	57	34	30.89	0.78	2.1	1.06	12.42	0.93	295.66	1.46
502	1	0	106	57.5	31	43.36	1.42	0.69	0.51	29.18	1.34	378.75	1.73
503	1	0	118	53.4	33	34.6	0.88	0.83	0.45	23.66	1.57	364.35	1.72
504	2	1	122	59.2	27	69.31	1.76	0.87	0.43	20.6	1.62	443.69	2.24
505	2	1	110	61	30	26.45	0.84	1.95	1.31	20.5	1.13	198.47	0.98
506	2	1	109	70	33	44.75	1.61	1.21	0.85	3.86	0.22	169.66	0.92
507	2	1	126	53.8	30	51.73	1.15	1.69	0.75	12.83	1.06	279.73	1.31
508	1	0	116	52.3	27	46.44	1.21	1.86	1.05	20.98	1.29	269.73	1.25
509	2	1	118	61	32	123.5	3.43	0.37	0.2	7.9	0.56	126.19	0.65
510	1	0	110	57	33	37.31	1.13	0.65	0.43	17.47	0.92	302.76	1.43
511	2	1	120	55.8	26	64.56	1.63	2.02	1.04	17.9	1.29	121.82	0.59
512	2	1	122	84.5	34	26.96	0.92	1.8	0.95	4.14	0.42	116.95	0.79
513	1	0	117	56	30	34.34	0.92	1.27	0.71	19.67	1.3	187.59	0.91
514	1	0	122	61.9	29	85.67	2.25	1.78	0.89	13.14	1.06	305.41	1.59
515	2	1	120	69	31	33.42	0.98	1.99	1.06	14.75	1.21	133.74	0.76
516	2	1	114	43	28	37.5	0.9	1.32	0.76	11.79	0.62	175.75	0.73
517	2	0	116	48.9	21	53.83	1.34	2.08	1.16	17.97	1.07	298.01	1.33
518	2	0	112	70	27	19.17	0.66	2.11	1.38	24.81	1.6	139.03	0.77
519	1	0	123	65	26	37.72	1.01	3.25	1.59	12.44	1.06	596.65	3.21
520	1	0	123	49	27	30.7	0.68	1.51	0.71	12.85	0.94	289.87	1.3
521	2	1	116	79	34	28.22	1	1.86	1.12	16.76	1.35	315.73	1.99
522	2	1	117	47.5	28	42.15	1.02	1.62	0.88	8.66	0.52	96.02	0.27
523	2	1	125	60	29	46.4	1.13	2.01	0.93	11.68	1	130.76	0.42
524	2	1	117	54	32	41.23	1.07	3.57	1.97	13.74	0.89	196.19	0.59
525	3	2	116	57.8	24	23.23	0.64	2	1.14	41.94	2.73	158.91	0.5
526	2	1	118	58	29	49.05	1.32	1.1	0.6	3.84	0.27	62.33	0.2
527	2	1	105	60	42	33.3	1.14	0.93	0.7	22.05	1	125.37	0.37
528	2	1	114	53.9	26	45.42	1.24	1.83	1.09	18.27	1.07	126.03	0.37
529	3	1	118	70	34	39.82	1.23	1.15	0.65	9.39	0.73	94.69	0.34
530	1	0	112	50	32	32.1	0.87	1.77	1.1	18.13	0.96	323.63	0.91
531	1	0	107	64.2	34	33.55	1.17	0.63	0.46	10.84	0.55	171.07	0.54
532	1	0	119	67.7	30	40.75	1.2	1.45	0.79	11.83	0.93	151.66	0.54
533	2	1	117	52	25	35.67	0.91	1.96	1.08	15.77	1	111.71	0.33
534	2	1	120	64	34	34.02	0.95	1.61	0.85	34.71	2.71	261.8	0.89
535	1	0	127	55.3	30	58.75	1.31	2.48	1.07	4.95	0.42	59.29	0.18
536	2	1	116	56	35	20.69	0.56	1.77	1.01	8.85	0.57	77.08	0.24
537	2	1	113	48.5	35	107.8	2.82	1.87	1.13	7.04	0.38	129.01	0.36
538	2	1	114	46	33	52.52	1.31	1.62	0.95	5.73	0.31	152.28	0.41
539	2	1	129	67	33	53.79	1.33	1.23	0.52	27.2	2.73	469.52	1.59
540	1	0	116	49.8	32	42.38	1.07	1.59	0.89	11.78	0.71	68.53	0.2
541	4	2	130	62.8	31	46.54	1.07	3.16	1.3	3.99	0.39	128.49	0.41
542	1	0	129	50	33	77.1	1.56	3.43	1.39	8.47	0.72	2155.11	6
543	2	0	119	61	30	56.45	1.54	1.46	0.78	29.55	2.17	174.72	0.57
544	2	1	111	53	34	20.04	0.57	0.42	0.27	8.75	0.46	168.48	0.49
545	2	0	113	60	30	53.78	1.61	0.85	0.53	10.2	0.62	54.32	0.17
546	1	0	111	39.8	27	44.15	1.08	0.97	0.6	7.62	0.35	117.9	0.29
547	1	0	108	63.3	27	27.32	0.93	1.7	1.2	13.91	0.73	105.68	0.33
548	1	0	125	58	27	52.79	1.26	0.1	0.05	5.64	0.47	135.04	0.42
549	3	1	117	82	35	20.47	0.74	1.02	0.61	11.01	0.94	88.87	0.37
550	2	0	117	48	31	37.83	0.92	1.66	0.9	10.14	0.62	129.97	0.36
551	2	0	110	68.8	27	73.11	2.55	1.02	0.7	16.5	0.98	153.11	0.52
552	1	0	120	48.9	28	32.41	0.76	1.11	0.56	8.75	0.59	143.01	0.41
553	2	0	109	59.3	30	38.32	1.22	1.64	1.12	12.9	0.67	99.99	0.3
554	3	1	121	48	31	53.23	1.21	1.47	0.72	13.92	0.95	67.3	0.19
555	2	0	105	51.9	31	23.99	0.75	1.15	0.85	34.34	1.43	350.53	0.94
556	1	0	117	67.5	30	63.69	1.94	1.83	1.05	13.82	1.02	238.82	0.84
557	1	0	107	58	27	28.48	0.92	0.84	0.6	34.64	1.66	201.62	0.59
558	2	1	114	55.1	27	25.29	0.7	2.13	1.27	6.04	0.36	82.37	0.25
559	2	1	122	71.5	34	37.78	1.11	1.36	0.7	6.07	0.54	54.98	0.2
560	3	1	117	52	36	60.25	1.53	1.61	0.89	24.45	1.55	220.68	0.65
561	2	0	117	48.6	27	32.12	0.79	0.76	0.41	17.64	1.08	64.63	0.18
562	5	2	120	52	30	41.85	1.01	2.33	1.19	11.78	0.81	267.35	0.79
563	2	0	122	58	42	31.57	0.79	1.8	0.89	6.32	0.49	112.29	0.35
564	1	0	119	37	32	45.75	0.94	2.58	1.3	24.05	1.39	297.61	0.74
565	1	0	122	58	23	58.06	1.45	1.74	0.86	6.63	0.51	65.51	0.21
566	1	0	124	99	26	23.04	0.9	1.47	0.77	2.65	0.33	48.05	0.24
567	3	1	118	54.5	33	57.21	1.47	2.05	1.11	5.39	0.36	65.51	0.2
568	1	0	114	43	27	41.83	1.01	1.85	1.07	12.78	0.67	116.93	0.31
569	1	0	117	56.2	26	37.88	1.01	2.1	1.17	13.43	0.89	135.83	0.42
570	2	1	109	54.3	28	45.37	1.36	0.84	0.57	17.96	0.89	473.57	1.36
571	1	0	121	49.5	26	84.29	1.95	1.95	0.97	17.14	1.19	195.66	0.56
572	2	1	118	82	27	31.22	1.11	1.11	0.64	5.34	0.47	97.71	0.41
573	1	0	114	58.5	33	39.56	1.14	1.1	0.66	16.89	1.04	148.05	0.46
574	1	0	116	58.8	34	32.36	0.91	2.06	1.18	7.17	0.47	142.33	0.45
575	1	0	116	57	33	18.69	0.51	1.06	0.61	9.79	0.63	85.92	0.27
576	1	0	114	76	33	25.54	0.9	1.6	1.01	3.7	0.27	89.14	0.34
577	1	0	125	54	24	35.65	0.81	2.67	1.21	14.1	1.13	196.85	0.59
578	1	0	114	56.9	24	21.34	0.61	1.29	0.77	8.5	0.51	179.2	0.55
579	3	2	121	47.5	31	34.07	0.77	1.61	0.79	11.59	0.79	148.5	0.42
580	1	0	112	54.9	20	34.98	1	1.71	1.07	14.54	0.81	156.35	0.46
581	2	1	114	43.8	33	63.45	1.55	0.47	0.27	30.39	1.61	178.66	0.47
582	3	2	106	69	34	23.37	0.88	0.95	0.72	15.85	0.81	150.76	0.5
583	2	0	113	61	34	20.41	0.62	1.19	0.74	12.3	0.75	175.44	0.56
584	1	0	124	69	32	39.61	1.09	2.15	1.04	3.24	0.3	115.28	0.41
585	1	0	136	43	25	65.18	1.08	2.12	0.71	13.3	1.2	185.84	0.44
586	1	0	117	53	24	30.76	0.79	2.04	1.13	6.76	0.43	158.26	0.47
587	2	1	122	58.4	27	51.29	1.29	0.83	0.41	7.41	0.58	989.53	3.13
588	2	0	118	53.3	33	50.87	1.29	1.88	1.01	19.71	1.3	102.55	0.31
589	3	1	128	58.6	33	36.77	0.84	2.78	1.18	3.77	0.34	46.28	0.14
590	1	0	123	48	27	100.1	2.19	2.25	1.06	10.05	0.72	200.44	0.56
591	1	0	111	65	28	25.07	0.82	2.19	1.45	8.5	0.5	108.88	0.36
592	1	0	112	44	20	23.23	0.59	1.54	0.94	4.72	0.23	45.88	0.12
593	1	0	128	76.5	25	37.13	1.04	1.75	0.78	6.27	0.68	119.62	0.45
594	2	1	122	48	34	51.04	1.14	3.58	1.72	3.43	0.24	49.13	0.14
595	1	0	105	62	31	38.16	1.34	0.74	0.56	13.8	0.64	137.32	0.41
596	3	1	110	51	34	25.83	0.73	1.57	1.02	4.62	0.23	109.81	0.31
597	1	0	118	56	33	39.26	1.03	1.82	0.99	42.92	2.91	188.44	0.58
598	2	0	123	58	29	67.12	1.65	1.82	0.88	17.28	1.38	140.81	0.44
599	1	0	124	51	29	90.46	2.02	2.18	1.01	11.62	0.89	249.75	0.72
600	2	1	110	65	30	48.41	1.62	2.36	1.6	26.34	1.51	193.22	0.63
601	1	0	119	85	30	51.19	1.85	2.06	1.17	5.75	0.54	65.16	0.28
602	2	1	110	57	31	40.39	1.23	1.14	0.76	17.05	0.9	42.85	0.13
603	1	0	112	57	26	31.77	0.93	0.7	0.44	17.68	1	190.1	0.58
604	1	0	115	45.6	23	17.91	0.44	1.65	0.94	7.13	0.4	143.59	0.39
605	1	0	112	48.3	33	37.02	0.98	1.97	1.21	11.97	0.62	187.37	0.52
606	3	1	116	58	32	36.73	1.02	2.27	1.3	8.19	0.53	93.04	0.29
607	2	0	116	46.4	31	21.28	0.52	2.01	1.12	5.98	0.35	60.61	0.17
608	2	0	113	56	39	31.1	0.89	1.32	0.81	11.12	0.64	150.51	0.45
609	1	0	115	45	28	28.45	0.69	1.62	0.92	13.53	0.75	151.6	0.41
610	2	1	112	60.3	29	30.26	0.92	1.09	0.69	8.72	0.51	149.42	0.47
611	1	0	113	68	31	34.39	1.13	1.32	0.84	5.73	0.37	107.77	0.37
612	1	0	116	54	35	40.92	1.08	1.04	0.59	5.94	0.37	131.09	0.39
613	4	1	112	44	34	43.9	1.11	2.09	1.27	17.4	0.86	57.71	0.15
614	3	1	114	108	30	16.38	0.84	1.62	1.11	6.56	0.66	134.34	0.74
615	1	0	131	52	24	43.82	0.88	1.8	0.7	10.18	0.92	142.3	0.4
616	1	0	105	52	33	44.63	1.4	0.89	0.66	22.38	0.93	276.53	0.74
617	1	0	126	53	32	33.4	0.74	1.68	0.74	5.3	0.43	62.11	0.18
618	3	2	112	84	31	16.45	0.66	1.57	1.06	7.48	0.56	131.06	0.54
619	3	1	118	52	38	62.38	1.56	2.31	1.24	6.63	0.43	115.98	0.34
620	1	0	122	44.1	22	31.43	0.67	2.11	1	4.16	0.28	150.51	0.4
621	1	0	123	57	26	22.15	0.54	2.39	1.15	4.69	0.37	168.39	0.52
622	1	0	119	53.1	32	43.26	1.08	1.22	0.64	11.49	0.78	170.91	0.51
623	2	1	121	52.7	32	45.53	1.09	1.12	0.56	15.76	1.13	149.58	0.44
624	1	0	116	50	30	60.97	1.54	2.53	1.42	6.17	0.37	57.35	0.16
625	1	0	129	58	20	61.13	1.36	2.42	1	10.91	1	161.42	0.49
626	2	0	113	51.6	27	39.29	1.07	2.37	1.44	28.41	1.58	369.24	1.06
627	4	1	111	79.9	32	18.97	0.74	1.5	1.03	3.88	0.27	152.78	0.6
628	3	0	117	55.6	34	38.41	1.02	0.82	0.46	22.34	1.47	252.23	0.77
629	1	0	119	49	33	45.75	1.09	1.19	0.62	15.98	1.04	357.87	1.02
630	2	1	114	47.5	31	26.77	0.68	1.28	0.75	8.23	0.45	71.92	0.2
631	3	2	113	66	33	23.92	0.77	1.76	1.11	50.06	3.21	179.43	0.61
632	1	0	110	51	35	46.38	1.32	1.8	1.17	9.83	0.49	97.25	0.27
633	1	0	114	51.3	31	42.39	1.13	1.55	0.92	27.99	1.6	159.05	0.46
634	1	0	112	68	28	23.66	0.79	1.57	1.02	9.16	0.58	143.08	0.49
635	2	1	126	69	32	29.44	0.78	1.92	0.88	6.89	0.66	107.55	0.38
636	3	1	117	49	32	35.24	0.87	1.36	0.74	5.41	0.33	146.14	0.41
637	1	0	115	54	25	30	0.81	1.69	0.98	8.34	0.51	168.3	0.5
638	2	0	127	59	36	35.5	0.83	3.14	1.37	7.15	0.63	180.85	0.57
639	2	1	110	51	33	17.8	0.5	0.79	0.52	35.31	1.76	140.04	0.39
640	1	0	116	56	25	22.07	0.6	1.8	1.03	7.41	0.47	109.24	0.33
641	2	1	114	51	34	29.37	0.78	1.03	0.61	5.35	0.3	89.03	0.26
642	1	0	130	71	27	27.78	0.71	1.42	0.59	8.35	0.89	265.4	0.93
643	1	0	120	62	33	26.69	0.72	1	0.52	14.54	1.11	150.49	0.5
644	3	2	119	54	31	47.89	1.21	1.85	0.97	6.69	0.46	101.54	0.31
645	1	0	112	47	34	26.38	0.69	1.92	1.18	48.24	2.47	213.33	0.58
646	1	0	111	57	32	55.14	1.65	0.97	0.63	28.54	1.56	219.09	0.66
647	1	0	120	57	31	39.49	1.01	1.25	0.65	8.45	0.61	337.87	1.05
648	1	0	106	63.1	26	42.99	1.5	1.15	0.85	6.57	0.32	102.58	0.32
649	3	2	110	43	35	23.2	0.6	1.06	0.68	18.9	0.87	185.54	0.47
650	2	1	118	63.7	34	33.43	0.96	1.31	0.72	12.7	0.93	148.06	0.5
651	3	2	120	69.3	32	42.49	1.26	2.24	1.2	8.14	0.67	51.71	0.19
652	1	0	120	52	22	56.84	1.37	0.21	0.11	14.19	0.98	171.42	0.51
653	2	1	114	53.5	29	27.03	0.74	1.93	1.15	6.94	0.41	93.12	0.28
654	1	0	118	50	35	28.91	0.71	1.95	1.04	11.53	0.74	85.91	0.25
655	3	2	116	66.5	31	62.74	1.92	3.26	1.91	16.43	1.17	106.79	0.37
656	2	0	120	43.6	23	37.6	0.82	1.9	0.95	15.76	1	129.58	0.35
657	1	0	118	51	27	34.79	0.86	0.52	0.28	7.31	0.47	108.53	0.32
658	2	1	110	50	35	24.88	0.7	1.44	0.94	7.45	0.37	91.63	0.25
659	1	0	112	50.5	32	34.03	0.93	1.33	0.82	17.19	0.91	172.43	0.49
660	1	0	117	52	21	38.37	0.98	1.91	1.05	7.08	0.45	83.19	0.24
661	1	0	115	47.5	27	57.47	1.44	1.26	0.72	18.85	1.07	115.76	0.32
662	4	1	115	56	33	25.84	0.71	1.4	0.82	4.98	0.31	88.01	0.27
663	1	0	113	53.7	32	34.53	0.96	1.93	1.18	8.5	0.48	127.51	0.38
664	1	0	114	49	29	33.33	0.86	1.22	0.72	10.41	0.58	145.91	0.41
665	2	1	111	56	28	26.1	0.77	1.4	0.9	8.89	0.48	106.79	0.32
666	2	1	116	67	33	32.33	1	2.27	1.33	4.29	0.31	182.3	0.63
667	1	0	114	85	21	19.77	0.78	1.13	0.73	5.1	0.41	104.24	0.44
668	2	0	125	45	24	51.82	1.06	1.47	0.65	6.12	0.45	130.63	0.35
669	1	0	120	50.9	32	36.87	0.88	1.39	0.71	10.3	0.7	186.63	0.54
670	2	1	126	52	34	42.62	0.93	3.11	1.37	13.14	1.06	140.04	0.41
671	2	1	110	64	32	20.79	0.69	0.9	0.61	10.22	0.58	68.56	0.22
672	2	1	113	49	32	50.15	1.32	1.23	0.74	13.63	0.74	120.93	0.34
673	1	0	113	62.3	30	38.46	1.18	0.44	0.27	16.23	1	173.21	0.56
674	2	1	110	47	36	63.12	1.71	1.07	0.69	12.14	0.58	89.68	0.24
675	1	0	119	47.6	30	67.85	1.59	3.01	1.56	7.42	0.48	175.41	0.49
676	1	0	112	63	28	28.54	0.9	1.16	0.74	7.93	0.48	127.56	0.42
677	2	1	117	51.3	28	40.45	1.02	1.67	0.92	4	0.25	81.47	0.24
678	1	0	121	55.7	29	42.58	1.06	1.21	0.61	18.31	1.35	234.36	0.72
679	4	1	114	54	33	43.63	1.2	1.53	0.91	22.22	1.31	145.57	0.43
680	2	1	111	42.5	31	38.42	0.97	0.52	0.32	10.11	0.48	145.21	0.37
681	3	1	121	56	33	35.56	0.89	1.5	0.76	2.52	0.19	777.07	2.4
682	2	1	118	61.7	31	57.55	1.61	2.31	1.27	10.8	0.78	56.07	0.18
683	2	1	124	44	32	63.76	1.31	2.15	0.97	28.85	2.05	179.89	0.48
684	4	1	118	55.3	29	29.73	0.77	2.11	1.14	6.67	0.45	124.07	0.38
685	2	1	125	91	30	23.7	0.83	2.31	1.15	11.59	1.35	86.41	0.39
686	2	1	113	48.8	23	39.06	1.03	1.87	1.13	4.09	0.22	169.35	0.47
687	1	0	117	75	34	44.81	1.49	1.73	1.01	7.47	0.6	119.55	0.46
688	2	1	114	47	23	39.73	1	2.61	1.53	19.92	1.09	174.64	0.48
689	1	0	113	55	24	33.08	0.93	1.83	1.12	9.75	0.56	167.4	0.5
690	2	1	106	50	25	33.38	1	1.29	0.93	48.28	2.05	471.29	1.25
691	2	1	106	62	29	36.73	1.27	1.19	0.88	17.64	0.84	270.83	0.82
692	2	1	123	45.4	31	113.4	2.41	1.52	0.71	35.36	2.48	317.13	0.86
693	2	1	118	48.6	34	28.91	0.7	1.04	0.55	12.27	0.77	66.64	0.19
694	1	0	118	43.5	31	41.87	0.95	1.6	0.84	40.57	2.43	175.32	0.47
695	2	1	113	60	31	39.44	1.18	1.76	1.09	11.89	0.72	161.08	0.51
696	1	0	120	56	33	25.3	0.64	1.79	0.92	9.96	0.72	116.27	0.36
697	1	0	107	72	30	22.86	0.87	0.9	0.67	10.06	0.55	80.97	0.28
698	1	0	117	49	33	35.42	0.87	1.77	0.97	4.75	0.29	185.73	0.53
699	2	1	123	58	33	47.91	1.18	2.38	1.15	14.12	1.12	117.62	0.37
700	1	0	112	63.2	18	25.58	0.81	1.06	0.68	5.7	0.34	83.31	0.27
701	1	0	111	46	26	33.05	0.87	1.52	0.96	21.23	1.04	478.68	1.27
702	3	2	122	95.5	24	18.34	0.71	2.95	1.6	11.51	1.3	64.99	0.31
703	2	1	119	68	30	41.38	1.23	1.95	1.06	5.61	0.44	177.06	0.63
704	1	0	113	47	28	29.2	0.75	1.17	0.7	16.22	0.86	74.6	0.2
705	1	0	124	54.1	27	55.57	1.29	2.06	0.96	4.58	0.36	150.78	0.45
706	2	1	123	53.8	24	34.59	0.81	1.26	0.6	23.71	1.81	148.72	0.45
707	1	0	105	57.1	25	29.91	0.99	0.02	0.01	21.06	0.92	148.72	0.42
708	2	0	120	43	29	61.75	1.34	1.89	0.94	9.01	0.57	127.77	0.34
709	3	1	118	60	33	47.38	1.3	1.63	0.89	8.13	0.57	78.83	0.25
710	1	0	128	54	30	67.24	1.45	3.23	1.36	6.36	0.55	86.83	0.25
711	1	0	120	54	30	35.83	0.89	2.72	1.4	5.79	0.41	48.57	0.15
712	2	0	122	59	29	45.57	1.15	1.96	0.97	5.23	0.41	76.69	0.24
713	2	1	116	68	34	23.32	0.73	1.09	0.64	17.38	1.25	177.6	0.62
714	3	1	111	58	34	46.66	1.41	0.03	0.01	37.52	2.07	122.59	0.37
715	1	0	107	50	30	30.22	0.89	0.88	0.62	12.13	0.54	53.98	0.14
716	3	2	118	57.7	33	30.37	0.81	0.83	0.45	18.64	1.29	81.25	0.26
717	5	1	111	53	34	16.11	0.46	0.65	0.42	8.16	0.43	95.68	0.28
718	3	1	113	55.5	31	39.44	1.12	1.76	1.08	13.71	0.79	138.24	0.42
719	1	0	118	46	26	40.19	0.94	1.78	0.94	14.24	0.87	193.82	0.53
720	1	0	120	67.8	33	45.54	1.32	1.13	0.6	9.58	0.78	174.37	0.62
721	4	1	117	55	34	36.55	0.96	0.89	0.49	4.4	0.29	97.26	0.3
722	2	1	114	52	30	22.8	0.61	1.06	0.63	6.16	0.35	146.38	0.42
723	1	0	108	77	32	14.42	0.57	0.54	0.4	9.29	0.56	251.87	0.93
724	2	1	113	75	32	17.11	0.61	0.39	0.25	4.85	0.34	121.28	0.46
725	1	0	127	54	31	35.15	0.77	2.75	1.19	6.94	0.59	102.15	0.3
726	1	0	121	58.3	26	21.31	0.54	3.41	1.73	10.26	0.78	116.43	0.37
727	1	0	111	64	22	30.74	1	0.94	0.62	8.58	0.5	137.11	0.45
728	1	0	128	50.3	26	56.06	1.16	2.08	0.87	16.42	1.37	333.66	0.94
729	1	0	129	59.5	34	50.04	1.13	2.54	1.06	14.11	1.32	189.22	0.59
730	1	0	118	46.5	23	35.67	0.84	1.68	0.89	13.84	0.85	161.85	0.45
731	2	0	106	48	29	23.31	0.68	1.09	0.78	10.16	0.42	182.08	0.47
732	1	0	116	71	28	27.8	0.9	1.14	0.68	12.77	0.95	81.91	0.3
733	1	0	129	54.5	26	39.61	0.84	4.04	1.66	3.51	0.31	173.54	0.51
734	1	0	111	58.7	25	37.42	1.14	1.42	0.92	11.33	0.63	106.41	0.33
735	2	1	127	90	30	36.71	1.22	4.23	2	9.63	1.17	150.01	0.67
736	1	0	116	54.5	33	35.44	0.94	1.91	1.08	9.3	0.59	161.85	0.49
737	1	0	108	54.6	29	55.32	1.69	1.73	1.2	14.6	0.7	111.76	0.32
738	1	0	133	39.6	32	85.03	1.42	2.5	0.9	30.46	2.52	219.1	0.52
739	2	1	131	43	26	125.4	2.26	3	1.14	13.21	1.09	147.58	0.37
740	4	0	118	55	33	104.1	2.7	1.94	1.05	17.45	1.17	101.32	0.31
741	1	0	118	59.5	23	52.41	1.43	1.33	0.73	7.32	0.51	155.75	0.5
742	2	1	115	47	34	111.7	2.78	1.26	0.72	12.91	0.73	197.59	0.54
743	1	0	115	52	30	30.18	0.79	2.24	1.29	11.31	0.67	88.89	0.26
744	2	1	124	44	33	83.98	1.73	3.24	1.47	14.55	1.03	120.3	0.32
745	2	1	122	53	33	34.45	0.81	1.91	0.93	8.25	0.61	247.48	0.74
746	3	0	110	70.3	27	29.52	1.05	2.41	1.65	11.63	0.7	195.11	0.68
747	1	0	115	62.9	28	23.51	0.7	1.47	0.87	3.62	0.24	93.13	0.31
748	1	0	123	62	33	31.51	0.81	2.23	1.09	5.8	0.48	188.49	0.62
749	1	0	115	51.5	27	36.1	0.95	1.91	1.1	4.87	0.29	258.15	0.75
750	3	1	112	62.5	36	27.5	0.86	1.06	0.68	9.52	0.57	23.81	0.08
751	3	0	106	43	35	53.96	1.49	1.23	0.87	92.58	3.67	177.95	0.44
752	3	1	122	53.7	30	22.41	0.53	2.43	1.19	9.27	0.69	171.91	0.52
753	1	0	117	54	26	42.54	1.11	2.21	1.22	11.43	0.74	93.13	0.28
754	2	1	120	85	34	51.96	1.84	1.68	0.93	24.53	2.36	210.66	0.91
755	1	0	106	52	34	22.31	0.69	1.21	0.87	11.75	0.51	270.31	0.73
756	2	1	121	43	22	47.2	1.01	1.06	0.52	6.61	0.43	183.49	0.49
757	1	0	121	60	31	33.78	0.88	1.95	0.99	8.52	0.66	202.74	0.65
758	1	0	124	52.4	34	38.93	0.88	1.92	0.89	8.54	0.66	160.44	0.47
759	1	0	115	54.5	25	20.22	0.55	1.02	0.59	5.89	0.36	201.19	0.6
760	1	0	107	64	29	26.26	0.91	0.66	0.48	8.1	0.41	148.56	0.47
761	3	1	116	86	26	23.1	0.89	1.7	1.05	7.09	0.61	195.86	0.85
762	8	1	111	63.1	33	40.28	1.29	1.24	0.81	13.83	0.8	129.86	0.42
763	1	0	116	63	23	21.27	0.63	2.44	1.42	6.15	0.42	79.66	0.26
764	2	1	115	53.1	29	49.33	1.32	0.63	0.37	13.44	0.81	317.18	0.94
765	3	1	106	75.4	33	15.57	0.63	1.52	1.17	4.03	0.22	52.72	0.19
766	3	1	109	46.2	31	44.78	1.22	1.92	1.27	18.03	0.82	100.01	0.26
767	2	1	105	55.6	33	23.81	0.78	1.63	1.22	15.54	0.67	167.55	0.47
768	1	0	110	61	23	26.26	0.84	2.14	1.43	21.26	1.17	199.28	0.62
769	2	1	112	55	33	28.21	0.81	1.44	0.9	22.63	1.26	196.2	0.58
770	3	2	109	62.8	27	39.68	1.31	1.7	1.17	89.32	4.82	83.09	0.26
771	4	2	123	58.1	28	77.43	1.91	2.22	1.07	7.98	0.64	84.5	0.27
772	2	1	118	55.2	25	52.15	1.35	1.02	0.55	13.63	0.92	171.31	0.52
773	1	0	124	57	32	59.92	1.43	2.37	1.11	11.44	0.93	196.2	0.61
774	2	1	115	57.3	32	23.61	0.66	1.9	1.11	11.05	0.69	165.69	0.51
775	1	0	110	69	26	25.51	0.89	1.92	1.31	5.6	0.33	157.43	0.54
776	1	0	114	46.6	30	49.15	1.24	1.28	0.75	23.66	1.29	361.65	0.99
777	1	0	112	49	24	44	1.18	2.2	1.36	13.43	0.7	76.94	0.21
778	2	1	132	47	29	84.56	1.57	2.66	1	10.8	0.94	102.42	0.27
779	1	0	113	52.9	33	39.62	1.09	2.21	1.35	10.97	0.62	90.08	0.26
780	1	0	113	60.2	27	38.89	1.17	1.8	1.12	41.66	2.52	519.34	1.65
781	1	0	115	76	26	37.32	1.3	1.61	0.99	19.51	1.48	154.43	0.59
782	2	1	110	55	26	30	0.89	1.6	1.05	12.53	0.65	159.82	0.47
783	1	0	105	62	27	23.73	0.83	0.79	0.6	26.27	1.21	185.65	0.56
784	2	1	116	53	30	40.92	1.07	1.84	1.04	12.5	0.77	86.84	0.26
785	1	0	120	56	31	50.89	1.29	0.97	0.5	27.69	1.99	108.21	0.33
786	1	0	119	64	32	41.79	1.18	1.45	0.78	7.69	0.58	112.66	0.38
787	1	0	125	64	27	36.23	0.92	2.36	1.1	14.9	1.33	44.07	0.15
788	1	0	113	59.2	31	18.33	0.54	1.28	0.79	5.5	0.33	83.71	0.26
789	1	0	117	50.5	30	48.2	1.21	1.77	0.97	9.8	0.61	102.04	0.29
790	1	0	106	65	33	28.59	1.02	1.23	0.92	27.76	1.37	110.61	0.35
791	1	0	124	61.6	31	44.42	1.12	0.73	0.35	13.63	1.15	86.52	0.28
792	2	1	116	62.5	28	46.91	1.37	1.94	1.12	4.98	0.34	155.35	0.51
793	1	0	117	43	24	28.23	0.65	1.76	0.95	8.98	0.52	48.7	0.13
794	3	2	125	57	28	43.27	1.02	2.9	1.33	9.14	0.76	76.66	0.24
795	1	0	129	49	24	95.05	1.9	2.98	1.21	3.39	0.28	166.68	0.46
796	2	1	124	51	33	55.04	1.23	1.67	0.77	12.81	0.98	213.7	0.62
797	2	1	112	58	33	26.24	0.78	1.31	0.83	13.17	0.75	189.07	0.58
798	1	0	115	47.5	28	57.1	1.43	0.73	0.42	27.22	1.55	176.19	0.49
799	2	0	130	49.6	24	81.65	1.62	1.8	0.71	3.26	0.28	95.92	0.26
800	1	0	120	49.5	32	48.04	1.13	1.54	0.78	8.99	0.61	181.33	0.52
801	1	0	118	51	29	38.96	0.96	0.86	0.46	17.28	1.12	255.4	0.74
802	2	1	125	58	35	64.59	1.54	2.37	1.09	13.17	1.1	173.9	0.54
803	1	0	125	38.6	27	34.67	0.66	2.36	1.03	14.44	1	189.57	0.47
804	1	0	117	51.5	27	40.93	1.04	1.6	0.88	9.15	0.58	203.44	0.59
805	2	1	107	47.5	31	36.62	1.05	0.92	0.64	25.36	1.09	186.13	0.48
806	1	0	122	50.6	27	43.84	1.01	2.4	1.16	10.52	0.76	193.58	0.56
807	3	2	118	54	36	40.15	1.03	1.7	0.92	6.65	0.44	159.94	0.48
808	2	1	113	60	25	53.58	1.6	1.16	0.72	12.22	0.74	165.47	0.52
809	2	1	122	56	32	124.8	3.05	1.03	0.51	13.45	1.02	281.34	0.87
810	1	0	111	42.6	26	29.65	0.75	1.08	0.67	14.19	0.67	129.47	0.33
811	1	0	106	53	31	42.09	1.31	0.55	0.4	15.16	0.66	170.74	0.47
812	2	1	117	64	33	25.31	0.74	2.08	1.18	9.83	0.7	95.92	0.32
813	2	1	122	56	30	32.16	0.79	1.07	0.53	11.73	0.89	166.77	0.51
814	2	0	117	87.1	26	29.56	1.13	1.27	0.77	22.45	2.02	167.14	0.73
815	1	0	121	55	39	48.01	1.18	2.52	1.27	8.17	0.6	198.79	0.61
816	2	1	116	57	30	50.47	1.38	2.06	1.18	20.86	1.35	139.87	0.43
817	2	0	117	71.5	31	31.01	0.99	1.22	0.71	7.11	0.55	173.56	0.64
818	3	2	118	62.5	32	38.64	1.09	2.08	1.15	9.86	0.71	384.49	1.28
819	2	1	113	52	33	24.14	0.66	2.42	1.47	7.97	0.44	375.9	1.09
820	1	0	108	69.5	31	22.48	0.82	1.16	0.83	16.32	0.91	218.43	0.74
821	2	1	117	53.3	34	37.22	0.96	3.8	2.1	56.51	3.62	293.1	0.87
822	1	0	114	58.3	34	26.2	0.76	1.53	0.92	4.61	0.28	138.09	0.43
823	3	1	115	64.7	33	70.34	2.15	2.22	1.33	23	1.55	319.65	1.08
824	1	0	113	87.5	31	28.28	1.16	1.27	0.85	8.31	0.66	182.28	0.79
825	2	1	126	85.7	27	30.33	0.98	1.97	0.95	6.82	0.77	93.96	0.4
826	1	0	106	36.7	28	29.6	0.76	1.83	1.27	17.17	0.64	157.95	0.36
827	1	0	117	58.5	24	36.32	1	2.37	1.33	7.41	0.5	111.02	0.35
828	3	0	111	60	30	38.37	1.19	1.35	0.88	10.55	0.59	157.95	0.49
829	2	1	112	50.9	26	21.29	0.58	1.82	1.13	14.29	0.76	169.68	0.48
830	6	3	115	46.7	28	34.79	0.86	2.66	1.52	13.2	0.74	152.98	0.42
831	1	0	126	67.7	34	25.99	0.68	3.09	1.42	8.85	0.84	103.14	0.36
832	1	0	114	69.5	32	44.99	1.48	1.34	0.83	4.84	0.33	158.32	0.56
833	3	2	122	63	31	33.6	0.89	1.52	0.76	8.92	0.73	123.97	0.41
834	2	1	107	49.4	27	34.95	1.02	1.29	0.9	7.85	0.34	85.81	0.23
835	1	0	116	48.5	31	45.96	1.14	1.48	0.83	6.88	0.41	175.35	0.49
836	2	1	121	53	33	71.79	1.73	2.9	1.45	14.88	1.07	44.79	0.13
837	2	1	112	80.5	32	26.87	1.04	0.91	0.61	16.94	1.21	157.41	0.63
838	2	1	117	54.2	32	51.74	1.35	2.08	1.15	8	0.52	194.97	0.59
839	2	1	116	58.5	31	29.31	0.82	1.92	1.1	21.11	1.38	65.12	0.21
840	1	0	118	44.5	31	25.55	0.59	2.22	1.17	15.13	0.92	175.51	0.47
841	1	0	117	57	27	32.32	0.87	1.37	0.76	10.45	0.7	86.29	0.27
842	2	1	113	50.5	31	50.78	1.36	1.23	0.74	15.64	0.86	190.95	0.54
843	1	0	121	50.5	22	36.37	0.85	1.28	0.64	14.89	1.04	65.85	0.19
844	1	0	120	63.5	30	45.16	1.25	3.47	1.83	4.44	0.34	74.54	0.25
845	1	0	121	50.2	30	45.88	1.07	2.12	1.05	15.1	1.05	111.81	0.32
846	3	1	116	65	29	36.32	1.09	2.43	1.42	7.73	0.54	63.67	0.22
847	3	1	117	53.8	34	47.3	1.23	1.83	1.01	22.8	1.47	173.19	0.52
848	1	0	110	70.5	32	21.2	0.75	0.67	0.46	12.67	0.77	11.91	0.04
849	3	2	112	52.7	35	11.99	0.34	1.78	1.11	11.76	0.64	116.96	0.34
850	1	0	117	63	29	32.11	0.93	2.09	1.18	43.59	3.08	208.68	0.7
851	3	2	112	77.8	35	25.1	0.94	1.59	1.06	18.12	1.26	101.03	0.39
852	2	1	112	45.5	33	20.03	0.51	1.71	1.05	15.55	0.78	190.53	0.51
853	2	1	120	54	23	35.05	0.87	3.61	1.85	28.4	2	129.44	0.39
854	2	0	112	51	27	34.61	0.95	1.97	1.22	13.19	0.7	65.85	0.19
855	2	1	106	45.8	27	28.25	0.81	1.06	0.75	19.21	0.78	202.3	0.51
856	1	0	105	46.6	30	19.54	0.57	1.16	0.85	8.48	0.33	127.99	0.32
857	2	1	131	55	30	39.72	0.82	2.61	1.02	9.49	0.88	236.3	0.68
858	2	1	121	74.5	30	29.94	0.92	2.38	1.26	12.78	1.14	104.5	0.4
859	1	0	121	67.8	29	15.49	0.44	2.84	1.47	1.85	0.15	47.59	0.17
860	1	0	116	49.3	29	33.69	0.85	1.12	0.63	4.15	0.25	164.17	0.47
861	5	2	108	66.1	39	38.04	1.33	1.61	1.15	8.34	0.45	197.83	0.64
862	2	1	106	58.5	28	38.76	1.28	1.59	1.17	9.69	0.45	158.52	0.46
863	1	0	114	43.3	26	42.27	1.02	2.09	1.21	22.92	1.21	167.9	0.44
864	1	0	106	57.5	27	21.14	0.69	1.3	0.95	69.75	3.19	289.29	0.84
865	4	1	114	61.5	32	36.02	1.08	1.45	0.88	9.4	0.59	122.95	0.4
866	2	1	112	69	24	23.8	0.8	1.45	0.94	4.51	0.29	93.62	0.33
867	2	1	117	55	27	44.26	1.17	1.36	0.75	13.43	0.88	108.76	0.33
868	4	1	122	59	30	23.37	0.59	1.61	0.8	6.12	0.48	98.86	0.32
869	2	1	114	55.8	32	33.23	0.93	1.46	0.87	7.5	0.45	118.02	0.36
870	2	1	126	57.3	32	54.39	1.26	2.77	1.24	20.27	1.73	174.13	0.54
871	1	0	117	58.8	32	48.28	1.33	2.24	1.25	14.8	1	188.62	0.6
872	1	0	107	63.8	28	27.58	0.96	1.79	1.3	18.99	0.96	169.32	0.53
873	1	0	117	65.8	24	32.58	0.97	1.75	1	8.83	0.64	159.41	0.55
874	1	0	129	63	30	34.77	0.82	2.3	0.97	11.26	1.09	166.49	0.54
875	1	0	117	56.1	28	29.27	0.78	1.89	1.05	10.56	0.7	140.4	0.43
876	1	0	117	58.5	23	27.37	0.75	3.52	1.97	9.2	0.62	221.6	0.7
877	2	1	115	85	27	19.34	0.75	2.9	1.83	9.33	0.77	185.8	0.79
878	5	3	117	57.5	40	30.59	0.83	2.91	1.62	21.47	1.44	160.9	0.5
879	2	1	123	91.5	31	44.95	1.63	3.63	1.91	2.27	0.25	82.13	0.38
880	3	2	126	68.7	33	54.31	1.44	3.96	1.82	26.14	2.5	133.6	0.47
881	4	0	110	64	32	23.59	0.78	3.08	2.08	7.33	0.42	125.3	0.41
882	1	0	131	45.7	22	25.38	0.47	3.86	1.48	13.88	1.17	152.8	0.4
883	2	1	114	79.2	31	15.3	0.56	2.61	1.66	6.08	0.46	81.33	0.32
884	1	0	110	54	27	39.32	1.15	2.9	1.91	6.27	0.32	94.5	0.27
885	2	1	117	46.1	34	60.09	1.43	4.27	2.31	10.3	0.61	111.4	0.31
886	1	0	104	64.2	34	21.23	0.78	1.63	1.28	8.31	0.38	143	0.43
887	1	0	114	53.4	26	28.55	0.78	1.98	1.18	51.26	2.99	65.72	0.19
888	4	1	122	56.8	32	45.31	1.12	2.41	1.19	9.58	0.73	179	0.56
889	2	1	116	47.3	26	33.7	0.83	4.35	2.42	7.2	0.42	115.5	0.32
890	1	0	114	55	31	31.91	0.89	2.32	1.39	13.71	0.81	195.5	0.59
891	2	1	119	72.5	31	17.36	0.54	1.87	1.03	3.46	0.29	68.77	0.26
892	1	0	121	76.5	27	25.91	0.82	1.97	1.05	23.31	2.12	90.98	0.36
893	2	1	120	61	30	44.15	1.18	2.57	1.34	4.71	0.36	118.9	0.39
894	2	1	114	51	28	60.38	1.6	3.92	2.32	12.39	0.71	68.33	0.2
895	3	1	125	54	30	69.69	1.58	2.9	1.32	14.19	1.14	254.7	0.76
896	1	0	123	87	27	33.39	1.15	3.61	1.87	4.19	0.45	114.4	0.5
897	3	1	106	70.5	21	25.35	0.97	1.86	1.41	38.5	2.01	139.9	0.47
898	2	1	104	63.5	30	28.61	1.04	1.61	1.26	9.58	0.43	180.3	0.54
899	1	0	128	61	30	49.75	1.16	5.06	2.17	8.71	0.81	359.1	1.14
900	2	1	117	63	26	32.72	0.95	3.34	1.89	6.41	0.45	64.82	0.22
901	2	1	116	62	29	70.86	2.06	2.42	1.4	39.74	2.7	314.7	1.03
902	5	3	131	59.7	37	69.65	1.52	4.07	1.62	9.41	0.92	178	0.54
903	2	1	127	65.3	30	33.03	0.83	2.56	1.14	8.7	0.82	45.19	0.15
904	2	0	116	49	34	41.08	1.03	2.59	1.45	9.86	0.59	134.4	0.38
905	1	0	112	41.5	30	61.05	1.5	3.27	1.98	38.33	1.86	481.6	1.22
906	3	2	115	57.7	23	43.75	1.23	2.3	1.35	14.04	0.88	319.6	1
907	1	0	111	56	27	37.31	1.1	1.53	0.99	13.3	0.72	114.8	0.34
908	2	1	124	56.8	33	56.18	1.34	3.38	1.58	7.24	0.58	90.64	0.28
909	3	1	120	56.8	36	70.95	1.81	0.81	0.42	15.33	1.53	91.16	0.66
910	2	1	116	55.6	32	36.04	0.97	2.29	1.3	48.64	4.37	169.4	1.2
911	1	0	113	82.5	34	36.65	1.42	2.71	1.78	18.72	2.04	93.03	0.89
912	2	1	117	71.6	32	18.54	0.59	2.36	1.37	11.38	1.23	57.99	0.5
913	1	0	121	50	31	41.26	0.96	3.23	1.6	12.45	1.18	136.4	0.91
914	3	1	113	77.5	29	34.87	1.28	2.95	1.91	4.55	0.47	86.37	0.78
915	1	0	113	52.7	24	33.71	0.93	3.81	2.32	22.76	1.84	149.6	1.01
916	2	2	117	50	34	35.56	0.88	3.11	1.7	9.29	0.81	72.26	0.48
917	1	0	126	56.6	34	65.25	1.5	4.36	1.94	14.81	1.65	124.1	0.88
918	1	0	116	71.6	24	45.5	1.48	2.53	1.5	44.21	4.66	131.4	1.12
919	1	0	120	58	27	57.61	1.49	3.73	1.93	19.02	1.92	106.7	0.78
920	2	1	119	75.2	30	24.4	0.79	2.5	1.39	4.8	0.56	40.44	0.36
921	2	1	116	70	31	50.12	1.6	2.28	1.35	7.08	0.73	113.5	0.95
922	2	1	111	60.6	31	36.58	1.14	1.3	0.85	16.22	1.34	118.6	0.87
923	3	1	114	38.2	32	36.75	0.84	2.36	1.35	26.63	1.91	186	1.07
924	2	1	108	61	26	27.47	0.91	1.61	1.13	12.32	0.94	83.95	0.6
925	2	1	116	83.2	31	29.3	1.09	2.7	1.65	28.14	3.33	118.9	1.16
926	2	1	104	56.2	31	45.95	1.53	1.55	1.19	23.92	1.53	68.15	0.44
927	1	0	117	45.5	29	38.07	0.9	3.28	1.77	12.53	1.04	128.3	0.81
928	1	0	113	64.2	31	22.84	0.72	2.72	1.71	7.67	0.7	109.3	0.84
929	1	0	123	55.2	29	34.22	0.82	2.1	1	10.65	1.11	154.6	1.1
930	2	0	108	52.8	33	64.33	1.93	2.18	1.5	12.39	0.87	116.7	0.76
931	1	0	112	58.5	32	34.3	1.03	1.95	1.23	22.62	1.89	163.4	1.17
932	1	0	118	45.7	32	46.16	1.07	1.9	1	16.83	1.44	94.16	0.6
933	1	0	123	46.7	34	39.9	0.86	2.66	1.24	5.76	0.55	98.34	0.63
934	1	0	106	63.6	28	22.97	0.81	0.79	0.59	7.28	0.53	110.4	0.79
935	1	0	111	64.4	33	74.75	2.44	1.32	0.87	20	1.72	188.4	1.44
936	2	0	105	55.3	30	41.41	1.35	1.12	0.84	30.84	2.02	267.3	1.73
937	3	2	107	69.5	31	23.17	0.86	1.49	1.1	24.73	1.99	75.2	0.59
938	2	0	114	58	28	36.71	1.05	2.9	1.75	18.47	1.62	209.9	1.52
939	2	1	115	54.5	22	47.07	1.28	3.54	2.06	14.36	1.24	84.31	0.59
940	2	1	112	72.5	31	35.16	1.24	4.13	2.71	6.69	0.64	133.6	1.13
941	3	1	116	59.4	33	42.55	1.2	1.97	1.13	9.04	0.84	92.42	0.69
942	2	1	119	70.5	31	31.86	0.97	3.1	1.7	13.57	1.52	128.9	1.09
943	2	0	115	56.5	35	84.22	2.34	3.51	2.05	16.26	1.44	163.3	1.17
944	1	0	131	57	27	75.22	1.6	2.11	0.83	20.46	2.48	309.6	2.13
945	1	0	113	45.4	23	40.51	1.02	3.51	2.1	10.68	0.8	204.3	1.27
946	1	0	107	60.1	28	39.32	1.31	1.86	1.34	15.32	1.12	283.2	1.98
947	1	0	125	42	33	83	1.64	4.8	2.11	11.57	1.1	174.7	1.06
948	1	0	113	52.8	26	24.91	0.69	0.9	0.55	6.22	0.5	96.89	0.66
949	2	0	130	57.9	30	54.29	1.18	2.59	1.05	14.55	1.76	188.9	1.33
950	1	0	121	52	27	41.69	0.99	3.79	1.89	7.69	0.75	122.5	0.84
951	2	1	114	48	33	40.93	1.05	2.99	1.75	12.12	0.96	125.2	0.81
952	1	0	122	50	29	44.21	1.01	2.45	1.18	16.49	1.6	326	2.18
953	1	0	124	41.2	33	75.17	1.5	3.87	1.74	28.96	2.67	198.2	1.19
954	1	0	128	49.2	32	84.05	1.71	2.98	1.24	15.14	1.62	244.9	1.58
955	3	1	109	51.5	26	78.98	2.29	1.31	0.88	20.31	1.45	197.9	1.28
956	1	0	122	65	26	46.89	1.27	2.57	1.29	8.27	0.93	126.4	1
957	2	1	112	51	32	117.1	3.21	1.17	0.73	32.02	2.48	338.6	2.23
958	2	1	116	49	35	34.72	0.87	2.94	1.65	14.68	1.23	135.8	0.89
959	3	2	122	52	30	50.25	1.17	3.11	1.51	9.64	0.95	177.4	1.21
960	2	0	118	58.7	26	54.46	1.47	2.17	1.18	17.15	1.67	183.8	1.36
961	1	0	122	46	17	23.02	0.5	3.33	1.59	5.76	0.54	124.1	0.79
962	4	3	115	60.6	29	59.88	1.74	2.03	1.2	3.35	0.31	115.9	0.87
963	1	0	114	48.5	29	46.24	1.19	2.07	1.22	6.29	0.5	81.54	0.53
964	1	0	113	58.5	31	33.13	0.97	2.09	1.29	7.3	0.63	95.5	0.69
965	2	1	126	50.8	30	51.37	1.1	4.93	2.16	17.81	1.88	161.7	1.08
966	1	0	116	58.5	27	62	1.73	2.39	1.37	27.82	2.57	124.8	0.92
967	1	0	118	83.5	33	46.57	1.68	1.96	1.14	13.65	1.7	116.9	1.15
968	2	1	109	54	34	43.81	1.31	2.17	1.46	16.38	1.2	112.8	0.75
969	1	0	118	48.8	27	42.89	1.03	1.23	0.65	16.74	1.47	102.2	0.67
970	1	0	127	62.5	27	37.38	0.91	2.9	1.28	4.97	0.6	94.64	0.72
971	1	0	121	56	28	34.83	0.87	2.94	1.48	33.08	3.34	184.1	1.32
972	3	1	125	50.1	33	60.12	1.3	4.31	1.94	3.96	0.41	86.83	0.58
973	4	3	123	56.3	39	33.62	0.81	2.01	0.96	11.07	1.17	155.1	1.11
974	2	1	120	79	32	27.24	0.9	2.89	1.58	13.06	1.63	105	0.98
975	1	0	127	53.5	24	49.99	1.09	4.4	1.9	10.59	1.17	214.9	1.47
976	2	1	122	63.5	33	58.91	1.57	5.94	2.97	4.45	0.49	237.3	1.85
977	3	0	114	61.2	33	29.05	0.87	3.41	2.07	12.62	1.14	145.9	1.09
978	2	0	109	53.8	31	38.28	1.14	1.61	1.08	27.82	2.03	234.2	1.56
979	2	0	111	75	36	20.57	0.76	3.03	2.05	5.84	0.56	97.79	0.84
980	4	2	123	54.5	31	66.34	1.57	4.67	2.23	13.89	1.44	177.4	1.25
981	1	0	117	53.2	29	77	1.99	4.1	2.26	14.4	1.29	185.3	1.28
982	1	0	117	52.7	26	34.54	0.89	3.66	2.02	5.29	0.47	3480	23.96
983	1	0	115	66.6	34	28.19	0.88	1.45	0.87	8.04	0.79	210.6	1.69
984	2	0	109	56.8	31	33.63	1.04	2.73	1.85	9.5	0.71	158.2	1.09
985	2	1	112	44.2	33	30.51	0.77	3.75	2.29	19.95	1.44	128	0.78
986	1	0	119	67.5	30	33.25	0.98	2.95	1.61	11.06	1.2	165	1.35
987	1	0	119	68	29	71.8	2.13	2.95	1.61	14.39	1.57	293.8	2.42
988	1	0	109	47	31	56.75	1.56	3.97	2.63	15.86	1.08	566.2	3.48
989	1	0	115	76.3	35	42.33	1.39	3.36	1.57	13.6	1.23	117.1	1.02
990	1	0	113	53.5	33	32.58	0.85	1.09	0.52	6.11	0.41	106.8	0.71
991	2	1	115	60.5	28	36.42	0.99	2.59	1.16	8.77	0.68	62.94	0.46
992	2	1	110	59	28	26.34	0.78	2.33	1.29	9.03	0.56	90.63	0.63
993	2	1	126	61.5	33	45.49	1	1.89	0.53	9.64	1.12	83.68	0.61
994	2	0	113	62.5	29	81.5	2.37	1.74	0.85	9.77	0.71	111.2	0.82
995	1	0	111	49.7	25	81.79	2.14	3.49	1.81	18.09	1.06	124.1	0.78
996	1	0	127	48.7	30	68.89	1.28	3.12	0.81	15.68	1.66	179.7	1.13
997	1	0	117	49.8	34	44.17	1.02	1.57	0.63	14.68	1.1	87.06	0.56
998	1	0	124	40.3	31	56.39	1.01	2.4	0.69	18.51	1.63	215.3	1.24
999	1	0	114	84	29	29.23	1.07	2.06	1.02	3.82	0.36	62.54	0.59
1000	2	1	110	49.5	33	34.22	0.91	1.19	0.64	9.93	0.56	39.42	0.24
1001	1	0	123	58.2	30	37.82	0.85	2.13	0.67	12.76	1.3	43.59	0.31
1002	2	1	119	59.3	36	32.41	0.8	4.85	1.83	8.65	0.77	225.2	1.63
1003	2	1	106	62.5	31	18.43	0.62	1.7	1.13	24.87	1.34	159.2	1.1
1004	2	0	136	51	29	40.29	0.64	5.02	0.89	17.45	2.45	126	0.74
1005	1	0	113	55.9	27	45.95	1.24	1.91	0.92	25.48	1.73	122.8	0.84
1006	4	2	114	58.5	31	30.54	0.83	1.31	0.61	10.28	0.75	241.1	1.7
1007	1	0	121	43.8	28	85.04	1.69	4.29	1.42	12.53	1.03	205.1	1.24
1008	2	0	112	58.7	23	22.99	0.65	1.37	0.69	9.73	0.65	211.3	1.48
1009	1	0	115	51.9	28	19.96	0.49	1.97	0.86	5.63	0.4	185.8	1.22
1010	2	1	116	106.6	33	36.66	1.67	1.34	0.65	6.68	0.85	143.1	1.77
1011	2	1	108	42	23	54.75	1.39	2.05	1.18	26.71	1.28	97.12	0.54
1012	1	0	126	79.3	28	67.5	1.82	3.26	0.96	12.96	1.81	241.1	2.16
1013	4	1	117	59.4	32	51.77	1.34	2.91	1.19	4.67	0.39	132.9	0.96
1014	1	0	112	52.5	30	76.86	2.03	1.36	0.68	45.28	2.85	305.6	1.99
1015	1	0	106	50.5	29	48.78	1.43	2.18	1.4	14.66	0.7	204.2	1.23
1016	1	0	114	65	28	26.12	0.77	2.39	1.13	10.94	0.85	273.1	2.07
1017	2	1	114	51.5	31	31.06	0.78	2.29	1.05	4.29	0.29	80.3	0.52
1018	1	0	123	55.5	34	30.85	0.67	3.87	1.22	5.14	0.51	144.6	1
1019	2	1	112	60.2	34	42.12	1.22	2.19	1.12	9.8	0.67	122.4	0.87
1020	2	1	107	44.5	30	37.4	1	1.63	0.99	19.36	0.91	234.7	1.33
1021	2	1	117	54	34	41.58	1.01	1.96	0.79	12.82	1	118.1	0.8
1022	4	2	106	53	31	27.48	0.83	1.54	0.99	14.9	0.73	232.2	1.44
1023	1	0	116	50.5	34	33.25	0.79	2.6	1.09	4.59	0.33	207	1.34
1024	1	0	119	54.7	26	41.83	0.98	1.88	0.7	6.67	0.57	206.2	1.41
1025	2	1	109	63.6	32	27.29	0.87	2.81	1.64	20.43	1.27	425.3	3.07
1026	3	2	115	45	34	31.78	0.72	1.43	0.62	27.38	1.81	174.2	1.06
1027	2	1	124	49.7	27	34.43	0.69	3.39	1.01	10.18	0.99	176.4	1.13
1028	4	2	125	63	32	21.14	0.48	3.06	0.9	2.35	0.27	176.9	1.32
1029	1	0	128	65	25	53.06	1.17	3.64	0.95	18.17	2.34	133.3	1
1030	2	1	110	62	28	26.5	0.81	0.55	0.31	16.54	1.05	184	1.31
1031	1	0	105	49	19	51.98	1.52	2.05	1.37	80.42	3.61	295.6	1.72
1032	2	1	111	76	33	29.95	1.06	0.52	0.29	4.93	0.38	96.02	0.81
1033	1	0	123	66	27	23.82	0.59	2.93	0.95	9.32	1.03	171.5	1.33
1034	2	1	104	53.7	33	27.8	0.88	1.45	1.02	11.74	0.53	136.3	0.83
1035	2	1	111	46.5	31	61.93	1.56	0.71	0.36	11.23	0.64	287.9	1.74
1036	1	0	115	51	31	43.17	1.05	1.38	0.6	8.69	0.61	175	1.14
1037	2	1	118	55.5	28	24.3	0.59	1.73	0.67	6.46	0.53	136	0.94
1038	2	1	124	58	26	28.94	0.64	0.93	0.28	6.83	0.72	145.4	1.03
1039	2	0	112	54	28	35.87	0.96	1.48	0.74	28.06	1.8	133.9	0.89
1040	1	0	118	48	23	29.74	0.66	2.17	0.83	16.4	1.26	96.08	0.61
1041	1	0	124	52.5	19	48.97	1.01	1.7	0.51	6.74	0.67	80.64	0.54
1042	1	0	127	58	25	73.45	1.52	4.27	1.14	7.9	0.92	195.4	1.36
1043	1	0	118	58.7	29	44.09	1.11	4.06	1.59	22.96	1.96	141.2	1.01
1044	1	0	107	66.1	28	17.97	0.62	0.62	0.4	10.92	0.64	199	1.45
1045	1	0	110	62.9	27	33.56	1.04	1.76	0.98	11.33	0.73	159.8	1.15
1046	3	1	121	52	29	41.3	0.9	3.71	1.26	9.01	0.8	132.7	0.88
1047	1	0	124	47.5	30	45.12	0.88	3.77	1.11	16.17	1.53	105.7	0.66
1048	2	0	117	59.6	28	31.54	0.82	2.5	1.03	13.89	1.15	147.5	1.07
1049	1	0	122	58	33	41.72	0.96	3.96	1.31	10.2	1	168.5	1.2
1050	1	0	112	69.5	31	35.95	1.16	2.26	1.18	15.65	1.17	130.4	1.03
1051	1	0	117	47.2	27	58.02	1.3	3.88	1.54	12.19	0.89	150.8	0.94
1052	1	0	119	49	29	47.22	1.04	3.84	1.41	8.91	0.72	142.2	0.91
1053	2	1	117	64	33	49.65	1.35	5.28	2.19	2.38	0.21	128.9	0.98
1054	1	0	124	49.6	29	69.32	1.38	4.16	1.23	6.45	0.62	182.6	1.17
1055	2	1	109	51.5	30	31.7	0.88	1.55	0.88	8.92	0.49	242.1	1.52
1056	2	1	122	56	27	37.06	0.83	1.85	0.61	8.58	0.83	123.9	0.86
1057	1	0	117	62.1	29	30.23	0.81	1.03	0.43	12.28	1.04	166.3	1.24
1058	2	1	130	55	34	83.12	1.56	2.58	0.6	13.44	1.66	125.6	0.83
1059	2	1	120	55	32	116.8	2.69	1.25	0.45	14.18	1.26	121.7	0.84
1060	1	0	117	53.5	34	54.3	1.31	1.63	0.66	5.85	0.46	138.3	0.93
1061	2	1	111	55.5	32	43.56	1.22	1.51	0.79	11.45	0.71	127	0.85
1062	1	0	122	47.6	30	51.61	1.05	3.08	0.99	8.56	0.76	97.4	0.61
1063	1	0	108	65.3	32	36.34	1.21	1.09	0.67	17.85	1.08	122	0.89
1064	1	0	123	50.5	30	49.84	1.03	2.79	0.87	10.64	1	102.5	0.67
1065	2	1	116	58.6	32	36.61	0.96	1.3	0.56	1.79	0.14	108.8	0.77
1066	2	1	112	48	26	32.6	0.82	1.15	0.57	15.8	0.95	109.1	0.67
1067	2	1	113	53.3	31	24.68	0.64	1.84	0.88	12.78	0.85	154.5	1.02
1068	1	0	123	83.5	28	33.89	1.02	4.07	1.37	7.14	0.94	139	1.32
1069	1	0	115	57.5	24	52.83	1.39	7.77	3.46	9.08	0.68	146.5	1.03
1070	2	1	112	64.5	28	38.5	1.17	5.76	2.97	7.35	0.52	139.2	1.04
1071	2	1	122	50.6	33	41.31	0.87	4.86	1.57	29.99	2.73	97.88	0.64
1072	3	2	116	75.5	33	30.36	0.97	1.63	0.73	12.66	1.18	123.5	1.07
1073	1	0	120	79.3	26	17.32	0.53	1.28	0.49	10.83	1.22	89.98	0.82
1074	2	1	107	66.1	33	19.33	0.66	2.65	1.7	5.87	0.34	90.25	0.66
1075	2	1	112	52	29	36.52	0.96	9.69	4.83	29.52	1.85	83.03	0.54
1076	1	0	109	52	29	18.2	0.51	0.3	0.17	13.61	0.75	115.2	0.73
1077	3	0	129	49	33	85.71	1.53	6.38	1.52	6.29	0.71	139.4	0.86
1078	1	0	119	65	28	25.29	0.67	2.17	0.83	30.11	2.84	168.6	1.3
1079	3	2	123	86.6	35	35.99	1.13	9.22	3.27	5.66	0.77	105.6	1.04
1080	1	0	110	46	27	43.49	1.11	6.9	4.06	18.29	0.99	116.8	0.69
1081	2	1	117	60.3	24	54.93	1.43	4.74	2.08	17.33	1.45	107.1	0.78
1082	1	0	117	58.2	31	47.41	1.21	3.77	1.65	9.93	0.81	113.3	0.81
1083	4	1	118	60	31	56.98	1.45	2.75	1.15	13.98	1.21	96.32	0.7
1084	4	1	111	65.2	31	58.01	1.81	2.84	1.67	11.55	0.79	116.1	0.87
1085	3	0	121	66.5	31	35.59	0.92	5.81	2.15	12.32	1.27	121.8	0.96
1086	2	0	129	52.8	32	39.89	0.74	2.82	0.69	7.82	0.92	140	0.91
1087	2	1	112	57.6	30	44.57	1.25	2.88	1.59	8.99	0.6	147.4	1.02
1088	3	1	126	51	29	43.33	0.84	2.34	0.66	13.19	1.38	141.1	0.91
1089	1	0	121	52	27	40.65	0.89	2.68	0.95	12.2	1.09	130.7	0.87
1090	1	0	120	44.7	29	61.42	1.26	3.93	1.44	15.81	1.26	126.6	0.77
1091	2	1	108	50.8	28	39.03	1.1	2.28	1.49	23.12	1.21	108.4	0.67
1092	2	0	115	40.4	32	35.62	0.77	3.86	1.77	22.74	1.44	348.6	2.01
1093	2	1	116	52	32	60.04	1.45	1.69	0.76	6.62	0.49	138.3	0.91
1094	1	0	128	51	24	36.65	0.68	3.75	0.96	6.15	0.69	122.8	0.79
1095	3	1	117	49.6	34	34.49	0.79	2.79	1.19	12.23	0.92	134.6	0.87
1096	2	1	113	73	34	26.18	0.86	2.3	1.26	17.24	1.39	176	1.46
1097	2	1	116	53	29	30.23	0.74	3.15	1.42	4.84	0.36	174.4	1.16
1098	3	1	112	59	36	29.65	0.84	3.87	2.14	42.57	2.86	428.5	3
1099	3	1	110	47	27	36.7	0.95	0.23	0.14	12.28	0.67	148.2	0.89
1100	2	1	116	57	30	34.55	0.89	1.64	0.75	14.88	1.15	256.5	1.79
1101	2	0	121	45	33	59.87	1.2	4.1	1.43	9.93	0.83	756.8	4.64
1102	3	2	117	59	28	28.08	0.72	3	1.31	6.19	0.51	109.1	0.78
1103	1	0	114	54.2	28	47.38	1.23	1.79	0.89	16.72	1.16	188.5	1.27
1104	1	0	119	48.3	32	33.64	0.73	0.98	0.38	24.91	1.99	230.1	1.47
1105	1	0	114	64	31	89.36	2.59	1.96	1	11.71	0.9	191.4	1.44
1106	1	0	124	50	28	37.21	0.75	3.63	1.12	16.64	1.62	148.6	0.96
1107	5	3	114	70	33	24.89	0.77	0.44	0.23	9.25	0.75	196.1	1.58
1108	3	1	114	51.2	29	40.37	1.07	1.03	0.61	3.49	0.28	153.8	1.03
1109	2	1	117	67.6	31	17.22	0.53	0.14	0.08	4.81	0.5	112.9	0.92
1110	1	0	115	52.5	29	43.9	1.16	5.6	3.24	7.19	0.61	169.2	1.15
1111	2	0	118	49	30	36.25	0.88	1.79	0.96	8.68	0.76	143.8	0.95
1112	1	0	120	55.5	32	69.36	1.75	1.48	0.76	20.85	2.05	224.1	1.6
1113	2	1	122	69	33	19.55	0.56	1.96	1	4.33	0.51	111.8	0.93
1114	2	1	110	63	32	17.67	0.58	2.58	1.74	7.37	0.61	72.38	0.54
1115	2	1	120	60	31	37.97	0.93	0.89	0.34	15.22	1.42	146.7	1.07
1116	2	1	114	59.6	25	66.11	1.82	0.99	0.5	13.48	0.99	106.6	0.76
1117	2	1	113	49.5	31	36.91	0.92	1.83	0.95	5.98	0.38	112.2	0.71
1118	2	1	112	59.6	34	39.39	1.13	2.56	1.42	11.29	0.76	132.8	0.94
1119	3	0	125	52	33	54.27	1.09	5.26	1.55	11.21	1.15	143	0.94
1120	1	0	109	55	26	45.61	1.32	2.49	1.57	13.8	0.78	148.3	0.97
1121	3	1	115	48	32	45.54	1.07	4.47	2.09	7	0.48	112.7	0.71
1122	2	0	117	63.5	32	27.68	0.75	1.66	0.74	10.74	0.93	134.9	1.02
1123	1	0	112	46.5	24	88.41	2.18	2.7	1.45	5.61	0.33	123	0.75
1124	1	0	121	63.2	32	26.75	0.66	3.5	1.28	8.13	0.81	138.3	1.04
1125	2	1	106	57.5	32	21	0.67	2.37	1.74	23.17	1.18	209.5	1.36
1126	1	0	119	60.3	29	30.58	0.77	1.73	0.69	10.95	0.99	113	0.83
1127	3	1	113	47	24	59.82	1.45	2.19	1.12	20.21	1.26	189.3	1.16
1128	2	0	124	45.8	24	65.89	1.26	5.29	1.61	28.87	2.69	113.7	0.7
1129	1	0	122	50	26	88	1.84	9.15	3.09	46.31	4.2	686.4	4.45
1130	1	0	114	51	24	48.25	1.2	3.55	1.75	25.12	1.69	273.6	1.77
1131	1	0	123	53	30	30.12	0.64	3.76	1.22	20.37	1.97	146.8	0.98
1132	2	0	111	47	34	49.62	1.26	4.65	2.62	6.93	0.4	189.6	1.15
1133	3	2	116	54.2	32	70.75	1.76	1.62	0.73	13.84	1.04	204.3	1.38
1134	1	0	125	43.5	32	59.79	1.09	2.63	0.76	7.61	0.72	101.7	0.61
1135	1	0	112	58.7	34	32.76	0.93	1.69	0.94	16.27	1.09	872.7	6.09
1136	1	0	116	50.8	32	68.38	1.63	2.57	1.15	9.42	0.69	125.8	0.82
1137	1	0	111	56	28	47.28	1.33	2.2	1.27	15.52	0.97	205.9	1.38
1138	2	1	117	70	33	27.37	0.8	6.51	2.93	14.85	1.37	191.9	1.56
1139	1	0	118	61	27	32.11	0.83	2.29	0.96	7.31	0.64	110.8	0.82
1140	1	0	115	49	24	56.34	1.34	2.95	1.38	11.97	0.82	120.6	0.77
1141	1	0	122	66.5	27	33.61	0.85	6.06	2.14	15.25	1.63	182.3	1.43
1142	3	1	133	64.5	32	35.34	0.7	4.33	0.91	4.97	0.74	166.7	1.19
1143	3	1	117	62	32	49.29	1.31	1.74	0.77	21.89	1.86	364.6	2.71
1144	1	0	115	48	23	31.99	0.75	2.51	1.17	16.41	1.12	85.87	0.54
1145	1	0	114	58	30	42.93	1.16	4.51	2.27	6.35	0.46	113.6	0.8
1146	1	0	111	48.7	31	32.48	0.84	1.97	1.11	16.75	0.97	73.51	0.45
1147	2	1	109	44	28	50.63	1.29	3.56	2.18	23.65	1.2	197.9	1.14
1148	2	0	110	43	27	49.39	1.22	1.07	0.63	11.66	0.61	46.27	0.27
1149	1	0	121	77.8	29	43.93	1.29	2.79	1.06	5.45	0.63	96.78	0.86
1150	1	0	117	50	26	50.14	1.16	3.87	1.65	32.32	2.43	198.7	1.29
1151	1	0	120	54.7	33	17.76	0.41	4.16	1.56	19.68	1.74	252.4	1.73
1152	1	0	126	50.5	30	52.41	1.01	2.77	0.78	21.15	2.21	161.5	1.04
1153	4	1	122	41.2	34	125.4	2.36	1.36	0.45	30.34	2.52	105.2	0.62
1154	3	1	117	47	32	41.87	0.94	2.19	0.93	3.69	0.27	125.2	0.78
1155	2	0	117	65.5	29	41.01	1.14	2.01	0.89	8.18	0.72	107.8	0.83
1156	2	0	117	71	30	17.79	0.53	2.39	1.08	4.37	0.41	104	0.86
1157	1	0	108	52	29	25.49	0.73	2.18	1.43	14.42	0.76	116.3	0.73
1158	1	0	116	47	32	50.22	1.15	2.99	1.33	7.59	0.53	156.4	0.97
1159	1	0	107	47.5	32	35.39	0.98	2.38	1.62	65.13	3.15	889.8	5.22
1160	2	1	119	71	32	33.36	0.95	5.21	2.14	11.85	1.19	220.1	1.82
1161	1	0	119	48	34	27.4	0.59	5.35	2.07	7.32	0.58	128.5	0.82
1162	2	1	117	49.9	31	35.6	0.82	2.56	1.09	10.44	0.78	81.95	0.53
1163	4	3	118	72.1	26	34.38	1.01	4.17	1.8	16.51	1.61	83.32	0.7
1164	1	0	109	70	25	32.05	1.1	3.12	2.04	6.27	0.41	118.6	0.92
1165	2	1	113	62.5	34	67.73	1.97	2.17	1.15	13.63	0.99	169.3	1.24
1166	2	1	113	55	34	31.13	0.83	1.45	0.76	10.02	0.68	234.2	1.58
1167	1	0	107	43	31	42.33	1.11	0.34	0.23	9.1	0.42	109.5	0.61
1168	2	1	123	55	30	57.38	1.24	4.88	1.59	13.74	1.36	103.6	0.71
1169	1	0	118	57.8	33	45.01	1.12	4.1	1.71	6.82	0.58	95.12	0.67
1170	1	0	114	74	26	28.66	0.93	4.11	2.15	32.67	2.77	163	1.37
1171	1	0	105	56.5	25	17.56	0.56	3.14	2.4	3.51	0.17	118.9	0.76
1172	2	1	105	53	27	30.91	0.95	7.67	5.81	7.45	0.35	86.95	0.53
1173	1	0	111	50	31	27.35	0.72	1.39	0.79	8.39	0.49	117	0.73
1174	1	0	109	52.8	24	55.96	1.58	1.33	0.83	32.35	1.8	129.8	0.83
1175	3	1	120	63	34	46.27	1.17	2.1	0.81	8.39	0.81	78.79	0.59
1176	4	2	120	57	23	52.44	1.24	2.74	1.04	5.83	0.53	116.5	0.82
1177	3	2	116	52.7	29	27.18	0.66	3.43	1.55	8.8	0.65	97.18	0.65
1178	2	0	110	59.5	33	109.7	3.28	2.46	1.5	8.49	0.53	166.4	1.15
1179	1	0	107	51.5	23	40.12	1.16	4.26	2.93	28.04	1.41	182.5	1.12
1180	1	0	112	74	29	30.83	1.05	3.55	2.04	8.27	0.65	129.3	1.08
1181	5	1	118	70.6	40	51.25	1.48	2.12	0.91	22.85	2.2	159.5	1.31
1182	1	0	116	48.8	32	43.07	1	4.53	2.02	12.04	0.86	141.8	0.9
1183	1	0	107	45.5	26	30.06	0.81	2.26	1.53	29.33	1.39	175.1	1
1184	2	1	109	68	30	20.16	0.68	1.75	1.14	23.6	1.53	163.6	1.24
1185	1	0	116	50.6	33	23.24	0.55	4.14	1.86	36.56	2.66	185.7	1.21
1186	3	1	110	52.5	35	29.42	0.81	1.94	1.16	14.48	0.84	87.68	0.56
1187	1	0	116	47	30	56.71	1.29	2.54	1.13	17.8	1.25	344	2.14
1188	1	0	118	65.5	30	40.87	1.11	2.31	0.98	6.82	0.62	89.36	0.69
1189	2	1	118	49.5	29	32.22	0.73	3.65	1.49	11.94	0.93	276	1.78
1190	2	1	117	58.6	32	39.34	1.01	2.8	1.22	16.17	1.33	208.1	1.49
1191	1	0	125	51.5	26	36.3	0.73	3.5	1.03	38.25	3.9	332.3	2.17
1192	2	1	119	62	32	38.14	0.97	1.77	0.71	18.27	1.67	148.2	1.1
1193	1	0	111	51.5	28	41.39	1.1	4.49	2.56	15.9	0.95	136.8	0.87
1194	4	1	125	56	33	31.73	0.67	4.4	1.31	24.87	2.66	89.66	0.62
1195	1	0	115	47.6	29	37.84	0.89	2.35	1.1	10.61	0.72	121.6	0.76
1196	2	1	113	53.5	29	19.39	0.51	2.17	1.13	14.36	0.95	216.1	1.43
1197	1	0	117	66	29	24.88	0.69	2.68	1.19	15.49	1.37	221	1.72
1198	3	1	115	53	32	43.27	1.08	2.94	1.39	13.46	0.96	225.2	1.5
1199	2	1	107	48	32	36.63	1.02	2.14	1.46	7.91	0.38	89.09	0.53
1200	1	0	104	74.4	30	21.61	0.87	1.88	1.58	8.29	0.46	110.4	0.85
1201	2	1	115	91	31	35.96	1.4	0.73	0.38	17.25	1.81	126.6	1.3
1202	1	0	105	47.5	24	26.01	0.75	1.24	0.93	30.17	1.33	245.7	1.41
1203	1	0	112	59	30	20.65	0.59	4.29	2.37	7.3	0.49	150	1.05
1204	1	0	113	66	33	30.73	0.93	2.52	1.35	22.17	1.67	121.9	0.93
1205	1	0	111	74	29	42.77	1.48	2.58	1.55	2.23	0.17	52.03	0.43
1206	1	0	108	50.8	28	25.01	0.7	2.75	1.8	11.45	0.6	124.3	0.77
1207	4	1	118	49.7	33	45.48	1.03	3.46	1.41	10.02	0.78	163.1	1.05
1208	1	0	120	56	34	38.17	0.89	4.32	1.63	11.05	0.99	168	1.17
1209	3	2	117	60	31	32.66	0.85	1.55	0.68	9.74	0.81	148.5	1.08
1210	1	0	115	68.4	33	59.54	1.78	3.18	1.57	12.18	1.02	167.2	1.33
1211	1	0	118	66.1	27	57.84	1.7	3.22	1.79	2.62	0.2	64.39	0.22
1212	2	1	131	74	31	34.46	0.89	4.49	1.85	3.51	0.39	95.57	0.34
1213	2	1	123	53.3	29	33.81	0.79	4.23	2.01	5.11	0.39	86.57	0.26
1214	2	1	115	55.5	34	45.54	1.25	2.9	1.69	7.93	0.49	83.8	0.25
1215	1	0	116	50.9	34	33.63	0.86	3.76	2.11	6.43	0.55	94.38	0.63
1216	3	0	109	66.2	40	40.28	1.39	2.48	1.73	15.48	1.28	140.3	1.07
1217	3	2	127	58	27	44.18	1.02	4.38	1.91	12.21	1.41	104.5	0.75
1218	5	2	115	66.8	38	25.1	0.79	1.48	0.89	1.82	0.18	73.54	0.59
1219	2	1	119	65.5	34	59.76	1.72	2.42	1.31	14.85	1.58	108.7	0.87
1220	2	1	115	44.4	29	39.33	0.95	1.04	0.59	17.81	1.39	206.4	1.28
1221	2	1	131	69.5	37	46.77	1.15	2.09	0.85	20.59	2.83	220.5	1.75
1222	1	0	108	89.2	33	23.13	1.06	1.69	1.28	10.67	1.08	171.1	1.69
1223	2	1	116	60	31	28.48	0.81	1.34	0.77	28.48	0.81	117.4	0.88
1224	1	0	120	38	28	67.21	1.38	4.82	2.37	67.21	1.38	235.6	1.38
1225	1	0	118	67.8	31	70.79	2.13	1.88	1.05	70.79	2.13	129.2	1.06
1226	5	0	132	85.3	31	49.35	1.43	3.34	1.38	49.35	1.43	128.9	1.22
1227	2	1	113	48.6	25	66.89	1.75	1.64	0.99	66.89	1.75	114	0.74
1228	3	2	140	51	34	87.12	1.48	5.58	1.73	87.12	1.48	163	0.93
1229	2	1	120	87	33	31.47	1.14	0.85	0.48	6.93	0.93	99.38	1.02
1230	3	2	123	52.8	23	32.35	0.75	3.94	1.87	1.72	0.17	92.37	0.64
1231	1	0	127	58.2	31	27.21	0.63	4.57	1.99	6.42	0.74	174	1.25
1232	1	0	108	55	27	26.94	0.8	1.23	0.73	13.92	0.76	209.1	1.35
1233	1	0	120	62	23	47.06	1.18	2.31	0.84	10.92	1.04	73.96	0.55
1234	2	1	113	76	26	15.9	0.54	1.35	0.69	7.14	0.59	114.7	0.98
1235	1	0	114	62	32	50.59	1.43	1.56	0.73	7	0.53	261.3	1.92
1236	2	0	119	97.5	22	24.41	0.94	3.71	1.54	11.52	1.51	319.2	3.57
1237	1	0	114	71	29	22.79	0.72	1.96	0.94	2.67	0.22	62.51	0.51
1238	4	3	112	77	27	32.73	1.15	1.79	0.95	5.19	0.42	139.5	1.2
1239	1	0	112	94.3	18	27.68	1.19	1.33	0.74	9.14	0.88	202.9	2.13
1240	2	1	113	71	30	40.42	1.3	1.84	0.92	11.12	0.88	136	1.1
1241	1	0	120	93.5	30	15.94	0.58	0.8	0.32	13.84	1.8	88.77	0.95
1242	2	1	109	71.5	24	40.07	1.4	3.43	2.04	17.9	1.2	231.8	1.83
1243	3	2	122	61	32	108.8	2.58	2.2	0.73	13.77	1.39	117	0.86
1244	1	0	115	59	25	36.5	0.98	1.52	0.68	7.66	0.58	79.36	0.57
1245	2	1	112	56.3	27	46.52	1.28	2.78	1.4	18.07	1.18	145	0.99
1246	3	1	127	64	30	56.19	1.25	2.41	0.65	11.09	1.37	133	0.99
1247	1	0	109	46.5	32	37.92	0.99	3.61	2.02	21.79	1.14	237.1	1.4
1248	2	1	116	50.5	34	53.92	1.28	2.72	1.14	7.36	0.54	88.98	0.58
1249	3	2	129	78	30	47.02	1.18	5.34	1.38	5.28	0.8	124.8	1.08
1250	2	1	108	47.2	30	27.46	0.74	2.79	1.63	6.58	0.33	161	0.95
1251	1	0	125	53.4	23	57.37	1.17	1.84	0.53	10.16	1.06	124.3	0.83
1252	2	1	123	46.5	33	65.63	1.29	2.3	0.71	33.21	3.01	254.6	1.58
1253	3	2	130	58.1	34	72.87	1.42	5.08	1.19	16.46	2.1	194.9	1.33
1254	2	1	106	50	34	50.51	1.47	2.86	1.83	10.11	0.48	236.1	1.41
1255	1	0	109	68	28	31.12	1.05	3.65	2.16	10.96	0.71	182.1	1.38
1256	1	0	113	48.2	21	39.7	0.98	9.17	4.34	6.63	0.42	136.5	0.85
1257	1	0	112	48.5	29	51.02	1.29	3.1	1.53	24.79	1.5	224.5	1.39
1258	1	0	124	48.5	26	65.32	1.29	3.08	0.91	10.32	0.99	198	1.26
1259	1	0	118	47.5	18	41.26	0.91	3.29	1.25	3.44	0.26	135.1	0.85
1260	1	0	128	51	30	43.84	0.82	2.52	0.63	8.94	1	249.7	1.6
1261	2	1	113	52	28	32.78	0.84	0.76	0.36	23.73	1.55	140.3	0.91
1262	1	0	121	56	27	74.51	1.7	2.35	0.81	11.94	1.11	186.9	1.3
1263	1	0	115	58	14	58.62	1.55	2.39	1.06	36.76	2.77	135.8	0.96
1264	1	0	123	55	34	68.17	1.48	2.76	0.87	8.89	0.88	136.1	0.93
1265	6	2	113	56	34	37.86	1.02	1.4	0.68	22.59	1.54	118	0.8
1266	1	0	114	60	30	67.22	1.86	2.15	1	5.97	0.44	113.1	0.81
1267	3	2	123	68.3	34	91	2.3	1.85	0.6	17.58	1.98	112.7	0.9
1268	1	0	124	53.7	23	51.09	1.07	2.24	0.67	22.48	2.27	145	0.98
1269	2	1	110	56.8	28	25.75	0.75	4.02	2.21	16.47	1	152.6	1.03
1270	1	0	117	70	30	23.31	0.68	1.95	0.82	10.77	0.99	72.57	0.59
1271	1	0	126	48	33	48.69	0.91	4.47	1.21	3.33	0.34	147.5	0.92
1272	1	0	109	58.7	24	30.78	0.93	1.36	0.86	18.14	1.07	98.02	0.67
1273	2	1	122	70	28	70.8	1.87	5.49	1.95	11.1	1.23	107.5	0.88
1274	2	1	111	66	28	17.87	0.56	6.49	3.83	6.12	0.42	176.3	1.33
1275	3	2	123	60	32	27.67	0.64	2.43	0.8	8.15	0.85	178.3	1.29
1276	1	0	115	68	32	26.36	0.78	2.43	1.2	10.42	0.87	146.1	1.15
1277	4	2	124	54.4	32	37.54	0.79	2.81	0.87	7.99	0.81	141.2	0.96
1278	3	1	112	55.5	34	33.31	0.91	2.6	1.43	15.44	1	141	0.95
1279	1	0	126	58.2	27	34.63	0.73	4.89	1.4	5.22	0.59	99.7	0.7
1280	1	0	121	48	29	122.3	2.55	3.94	1.39	23.35	2	374	2.37
1281	2	0	119	72	27	26.89	0.77	1.52	0.62	2.94	0.3	101.3	0.85
1282	1	0	126	47	28	36.93	0.69	2.84	0.79	17.72	1.79	290.9	1.8
1283	1	0	123	50.3	21	47.8	0.98	2.85	0.92	4.81	0.45	131.1	0.85
1284	3	1	115	64.5	29	34.82	0.99	4.29	2.09	6.43	0.52	122.9	0.93
1285	2	1	118	65	32	39.36	1.06	1.53	0.65	10.33	0.94	131.6	1.01
1286	2	1	110	60.5	31	20.45	0.62	0.63	0.39	11.14	0.7	123.3	0.87
1287	2	1	116	53	35	47.32	1.18	2.84	1.34	14.05	1.01	159.1	1.06
1288	1	0	121	61.5	25	30.17	0.66	0.69	0.2	4.2	0.49	129	0.94
1289	2	1	113	65.1	31	35.19	1.05	2.25	1.2	20.17	1.5	182.9	1.38
1290	1	0	108	53.4	27	18.68	0.54	3.15	2.07	9.55	0.51	155.8	0.99
1291	1	0	108	51	33	45.24	1.28	2.62	1.71	40.03	2.09	220.9	1.36
1292	2	1	125	70.8	34	30.82	0.77	3.58	1.11	14.05	1.74	109	0.89
1293	1	0	119	49.9	31	46.97	1.04	1.5	0.59	19.9	1.61	197.5	1.28
1294	2	1	132	70.5	33	60.33	1.3	4.63	1.03	12.49	1.92	191.8	1.48
1295	1	0	119	55.4	26	81.97	1.94	9.91	3.91	11.9	1.02	176.6	1.22
1296	2	1	111	58	27	21.56	0.62	3.11	1.8	11.66	0.74	238.8	1.64
1297	2	1	114	110	29	28.98	1.52	1.96	1.35	17.25	2.54	233.8	3.07
1298	1	0	116	56.5	18	28.94	0.79	1.39	0.79	3.85	0.35	143.2	1.03
1299	1	0	115	67.3	35	31.1	0.98	1.46	0.88	16.58	1.63	255.2	2.06
1300	2	1	110	82.3	30	14.85	0.61	0.89	0.63	6.16	0.62	145	1.35
1301	1	0	120	50.5	25	39.71	0.87	2.24	0.83	10.08	0.85	68.23	0.45
1302	1	0	113	40	27	57.5	1.29	3.21	1.61	22.09	1.28	149.3	0.85
1303	2	1	111	42.3	30	21.24	0.51	5.44	3.02	27.54	1.5	159.8	0.92
1304	1	0	119	46	26	46.62	0.99	2.29	0.88	24.65	1.92	161.9	1
1305	1	0	120	56.4	29	35.27	0.83	0.77	0.29	19.57	1.76	143.5	1
1306	1	0	126	83.5	31	47.8	1.36	3.23	0.99	3.27	0.47	125.1	1.17
1307	3	0	123	96.7	32	37.3	1.31	1.37	0.5	55.41	8.31	543.7	6.01
1308	2	0	110	73	30	39.7	1.39	5.96	3.76	9.16	0.65	139.9	1.13
1309	2	0	112	49.1	21	27.74	0.7	2.35	1.27	14.66	0.89	445	2.78
1310	1	0	113	45.4	25	41.67	0.99	2.35	1.2	6.35	0.39	103.1	0.62
1311	1	0	119	40.6	26	37.85	0.75	2.14	0.81	26.85	1.98	97.19	0.57
1312	1	0	116	50.5	31	45.88	1.09	2.92	1.31	79.93	5.81	233.7	1.52
1313	2	1	120	51	30	45.45	1	1.94	0.72	21.3	1.81	173.2	1.14
1314	1	0	116	56.9	34	46.88	1.2	3.83	1.75	10.48	0.81	126.6	0.88
1315	2	1	116	58.2	34	67.89	1.76	2.11	0.96	72.22	5.67	221.5	1.57
1316	1	0	118	90	32	34.08	1.23	1.01	0.46	11.81	1.38	129.2	1.33
1317	3	1	139	54	33	84.92	1.31	10.63	1.63	17.9	2.78	140.3	0.82
1318	1	0	121	55	27	47.22	1.07	3.55	1.27	7.86	0.72	108.5	0.75
1319	1	0	116	139	24	18.69	1.24	1.14	0.64	7.92	1.4	210.2	3.76
1320	2	1	116	53	35	39.2	0.96	5.39	2.43	13.25	0.99	401.5	2.68
1321	1	0	114	44	31	47.28	1.09	4.02	1.95	24.93	1.57	166.7	1
1322	1	0	116	77	31	21.53	0.7	1.21	0.58	5.3	0.5	99.15	0.87
1323	2	1	115	46	32	23.16	0.53	1.52	0.71	15.62	1.04	208.3	1.28
1324	1	0	120	50.5	34	29.18	0.64	2.16	0.8	54.62	4.63	924.2	6.04
1325	1	0	124	76	29	29.12	0.79	2.04	0.67	14.11	1.78	309.6	2.69
1326	4	1	122	48.1	30	31.54	0.64	2.92	0.98	24.54	2.18	300.8	1.91
1327	3	2	119	65	28	31.64	0.84	1.8	0.73	2.02	0.19	190.2	1.47
1328	5	1	120	56.4	29	23.77	0.56	4.37	1.65	20	1.8	218.8	1.53
1329	1	0	108	46	29	39.87	1.06	1.4	0.9	28.6	1.42	163.1	0.95
1330	1	0	123	47	27	34.15	0.67	5.28	1.69	11.11	1.01	265.7	1.66
1331	1	0	114	61	33	23.72	0.66	2.59	1.31	21.82	1.63	146.8	1.07
1332	2	1	122	49.7	28	61.83	1.29	9.05	3.05	6.86	0.62	129.9	0.84
1333	2	1	110	59	34	35.05	1.04	1.24	0.75	15.94	0.99	176	1.21
1334	1	0	123	48	21	35.21	0.7	6.67	2.14	8.87	0.82	234.2	1.48
1335	3	1	113	61	30	47.78	1.37	2.9	1.54	24.25	1.74	151.3	1.09
1336	1	0	122	51.5	27	86.57	1.84	8.71	2.95	7.01	0.65	135.3	0.89
1337	2	0	113	73.7	30	28	0.93	2.49	1.37	5.11	0.41	76.45	0.64
1338	2	1	121	97	34	18.57	0.68	1.41	0.56	6.03	0.84	243.3	2.71
1339	1	0	113	45	26	43.5	1.03	2.64	1.35	16.81	1.02	210.1	1.26
1340	2	1	123	45.8	29	39.35	0.77	1.67	0.53	13.01	1.17	158.9	0.98
1341	3	2	126	73.3	35	53.44	1.35	3.01	0.89	7.02	0.92	117.9	0.99
1342	3	0	119	62.5	30	36.89	0.95	1.79	0.72	10.92	1.01	202.5	1.52
1343	2	1	111	56.2	31	33.8	0.95	5.09	2.93	8.72	0.55	150.3	1.01
1344	1	0	112	71	33	45.75	1.5	2.83	1.62	22.14	1.68	113.2	0.91
1345	4	0	122	66	35	38.21	0.96	4.03	1.42	12.46	1.33	88.95	0.69
1346	3	1	120	80	34	18.48	0.57	2.42	0.97	11.92	1.36	191.2	1.75
1347	1	0	108	51	24	43.53	1.23	3	1.96	10.13	0.53	113.6	0.7
1348	1	0	117	40	30	31.88	0.66	3.93	1.64	10.94	0.74	145.8	0.84
1349	4	3	120	58	29	26.88	0.64	3.7	1.4	18.78	1.72	165	1.17
1350	2	0	115	57	31	32.88	0.86	2.95	1.41	14.88	1.11	187.5	1.31
1351	1	0	115	42	27	51.34	1.13	2.97	1.36	23.38	1.5	326.2	1.91
1352	1	0	117	62	27	50.13	1.33	7.52	3.31	14.09	1.2	95.83	0.71
1353	1	0	116	85	33	17.58	0.62	2.77	1.36	7.56	0.78	109.1	1.05
1354	1	0	111	55.6	30	39.71	1.11	1.32	0.76	25.84	1.61	194.9	1.3
1355	4	1	120	64	34	36.43	0.93	4.33	1.67	9.05	0.88	114.9	0.88
1356	1	0	126	46.5	34	67.13	1.24	4.02	1.11	19.84	1.99	256	1.57
1357	2	1	122	51	29	48.95	1.03	7.09	2.4	37.24	3.41	165.3	1.08
1358	1	0	116	49.7	34	53.97	1.27	1.56	0.7	9.65	0.7	293.5	1.89
1359	1	0	112	45.8	27	38.76	0.95	2.24	1.2	36.58	2.16	300	1.81
1360	2	0	120	85.8	30	19.64	0.65	1.85	0.75	6.78	0.82	59.19	0.58
1361	3	1	113	50.1	24	26.1	0.66	1.69	0.87	40.02	2.57	160.6	1.02
1362	2	1	112	56.7	32	33.46	0.93	2.81	1.54	36.32	2.39	184.1	1.26
1363	1	0	115	46.6	32	31.61	0.73	3.31	1.54	24.31	1.63	140.8	0.87
1364	4	3	114	59	34	22.57	0.62	1.95	0.98	17.16	1.25	156	1.11
1365	1	0	119	54.4	29	35.45	0.83	3.26	1.28	14.78	1.25	126.2	0.86
1366	2	1	115	64	30	34.34	0.97	4.06	1.98	9.43	0.75	83.07	0.63
1367	3	1	118	48	30	37.42	0.83	1.67	0.68	8.78	0.67	106.1	0.67
1368	1	0	111	44	32	36.74	0.9	5.51	3.07	32.69	1.81	311.5	1.82
1369	1	0	119	60	25	29.09	0.73	2.17	0.87	9.22	0.83	173.1	1.26
1370	2	1	120	54	33	33.9	0.77	1.52	0.57	25.87	2.27	353.6	2.4
1371	1	0	120	56.3	32	51.54	1.21	8.45	3.19	10.17	0.91	184.5	1.29
1372	1	0	120	50	27	24.43	0.53	2.93	1.09	8.93	0.75	171.5	1.11
1373	2	1	118	50	28	57.34	1.3	4.24	1.73	6.28	0.49	148.6	0.96
1374	4	1	124	57.4	24	58.87	1.29	2.26	0.71	4.39	0.46	124.2	0.87
1375	3	1	120	53	29	53.96	1.22	2.46	0.92	8.36	0.73	108.6	0.73
1376	4	0	107	69	32	21.93	0.78	1.68	1.21	6.59	0.39	56.37	0.42
1377	3	2	116	62.3	33	60.99	1.66	3.1	1.43	4.73	0.39	87.44	0.65
1378	3	1	113	49.5	29	43.33	1.08	3	1.55	20.61	1.31	113.7	0.72
1379	3	0	122	54	28	35.95	0.79	3.04	1.04	15.67	1.48	164.2	1.11
1380	1	0	126	71.6	28	21.43	0.53	2.98	0.88	4.71	0.61	140.1	1.15
1381	2	1	107	52.5	30	31.5	0.92	3.5	2.41	21.21	1.08	196.4	1.22
1382	1	0	126	50.7	30	44.94	0.87	6.05	1.7	8.64	0.9	359.9	2.32
1383	1	0	115	50	34	51.73	1.25	7.75	3.64	14.2	0.99	225.2	1.45
1384	2	0	106	72	26	25.25	0.95	2.27	1.72	29.07	1.72	172.3	1.32
1385	3	1	129	53.7	32	36.01	0.68	6.4	1.57	10.9	1.29	244.9	1.6
1386	1	0	105	48	23	37.08	1.07	3.67	2.75	6.33	0.28	77.55	0.45
1387	4	1	117	44	34	41.78	0.9	1.45	0.61	8.89	0.63	258.8	1.56
1388	2	1	116	57	33	35.93	0.92	3.68	1.68	27.45	2.13	215.7	1.51
1389	2	0	110	57	28	10.02	0.29	1.55	0.94	13.54	0.82	114.7	0.77
1390	1	0	124	43	28	36.44	0.67	7.07	2.14	11.14	1.01	92.16	0.55
1391	1	0	122	70	29	19.58	0.52	5.19	1.85	5.48	0.61	86.99	0.71
1392	2	1	114	49	32	27.02	0.66	1.74	0.85	26.35	1.74	321.6	2.03
1393	2	0	110	47.3	34	67.9	1.76	5.82	3.43	14.46	0.79	180.7	1.09
1394	3	2	115	54.5	34	47.53	1.21	2.01	0.96	5.69	0.41	155.1	1.05
1395	1	0	122	49.5	34	37.54	0.78	2.92	0.98	32.39	2.92	167.1	1.08
1396	1	0	109	50.4	30	34.81	0.95	1.32	0.82	28.1	1.53	212	1.31
1397	1	0	110	53.5	26	29.02	0.81	3.05	1.83	9.73	0.57	167	1.08
1398	1	0	111	43.5	30	50.32	1.22	2.58	1.44	26.66	1.47	207.7	1.21
1399	2	1	111	54.5	26	31.55	0.87	0.71	0.41	14.89	0.92	254.4	1.68
1400	1	0	112	39.2	28	26.78	0.61	2.73	1.44	13.64	0.75	187.7	1.05
1401	2	1	112	80.4	26	36.93	1.35	3.16	1.85	11.42	0.95	146.3	1.31
1402	1	0	113	66	34	32.9	1	1.66	0.89	31.11	2.34	190.1	1.45
1403	2	0	120	86	32	21.85	0.72	1.59	0.65	10.56	1.28	268.3	2.63
1404	1	0	112	67.5	26	32.97	1.04	1.87	1.06	7.19	0.53	134.3	1.04
1405	1	0	119	64.5	34	47.41	1.25	7.38	2.98	13.25	1.24	388.3	2.98
1406	2	1	110	46	26	17.95	0.46	3.59	2.11	7.68	0.42	191.1	1.14
1407	4	1	119	75.9	33	35.67	1.07	4.43	1.85	13.03	1.37	294.1	2.57
1408	2	1	108	79	31	32.5	1.27	1	0.71	30.25	2.09	93.35	0.79
1409	1	0	118	47.5	31	36.77	0.81	3.51	1.42	8.21	0.63	138.8	0.87
1410	2	0	122	34	35	70.83	1.23	4.38	1.42	9.79	0.76	117.9	0.64
1411	2	1	110	54	34	29.96	0.84	2.83	1.7	28.27	1.66	101.2	0.66
1412	1	0	111	76	18	48.9	1.73	2.84	1.72	7.64	0.58	104.4	0.88
1413	1	0	113	95	28	65.24	2.77	1.95	1.13	15.93	1.6	235.1	2.51
1414	1	0	120	45.6	32	49.35	1.02	11.24	4.13	36.14	2.92	251.3	1.55
1415	2	1	114	60	27	72.63	2.01	3.68	1.86	14.5	1.07	206.2	1.48
1416	1	0	115	55	21	18.13	0.46	4.75	2.26	12.09	0.88	115.7	0.79
1417	2	1	111	76.9	26	11.6	0.42	1.23	0.75	10.22	0.79	117.7	1.01
1418	4	2	118	67	27	17.8	0.49	2.91	1.24	15.45	1.43	158.4	1.25
1419	1	0	120	72	25	41.41	1.16	3.92	1.54	11.47	1.21	87.24	0.73
1420	2	1	109	47	27	35.73	0.94	1.34	0.83	13.46	0.71	182.6	1.09
1421	2	1	104	86.4	31	14.62	0.68	2.37	2.05	11.22	0.7	106.8	0.94
1422	1	0	110	59	32	37.42	1.11	2.54	1.54	87.03	5.38	364.8	2.52
1423	1	0	118	38.9	21	55.04	1.1	3.09	1.23	10.27	0.72	166.1	0.95
1424	1	0	105	48	28	51.68	1.5	1.75	1.31	25.3	1.12	217.4	1.25
1425	4	3	119	52.1	27	38.05	0.87	3.15	1.23	10.99	0.91	188.3	1.25
1426	1	0	116	61	30	15.15	0.41	0.97	0.45	20.8	1.68	263.4	1.93
1427	1	0	113	51.5	28	50.4	1.29	4.73	2.45	7.14	0.46	201.3	1.3
1428	2	1	130	49	33	40.65	0.71	13.66	3.16	8.71	1.02	203.9	1.25
1429	1	0	112	48.3	34	45.97	1.16	2.39	1.29	17.06	1.03	203.9	1.26
1430	1	0	116	54.5	33	27.37	0.68	3.21	1.45	11.15	0.84	167.6	1.14
1431	1	0	123	55	35	55.68	1.21	2.63	0.86	6.32	0.62	337.4	2.31
1432	2	1	116	53	31	43.45	1.06	4.45	2.01	10.93	0.81	248.2	1.66
1433	4	1	129	47.8	30	40.15	0.71	17.49	4.23	4.4	0.49	202.4	1.24
1434	1	0	127	52.3	31	35.87	0.69	3.81	1.02	8.24	0.91	452.6	2.96
1435	3	2	116	53	33	24.32	0.6	3.39	1.53	4.95	0.37	287.5	1.92
1436	1	0	106	55.5	32	26.42	0.82	1.19	0.86	23.71	1.19	617.7	3.93
1437	1	0	116	56	28	36.88	0.93	2.99	1.36	20.93	1.61	367.5	2.54
1438	1	0	120	55	26	33.75	0.78	4.07	1.53	15.14	1.34	495.6	3.41
1439	1	0	110	60	29	27.3	0.82	5.16	3.15	12.06	0.75	200.6	1.4
1440	1	0	117	59.5	28	31.49	0.81	6.88	3.02	5.23	0.43	298.7	2.16
1441	1	0	106	80	27	37.22	1.53	3.86	2.99	7.34	0.47	281.9	2.37
1442	1	0	116	50	27	25.72	0.61	2.85	1.28	7.97	0.58	141.9	0.92
1443	1	0	116	50.3	32	31.72	0.75	2.29	1.03	2.96	0.21	200.6	1.3
1444	3	1	110	57	30	37.85	1.1	6.56	3.97	18.66	1.13	272.5	1.84
1445	1	0	110	48.5	30	27.78	0.73	2.18	1.29	10.26	0.57	107.4	0.66
1446	1	0	115	49	25	56.75	1.35	4.09	1.91	31.48	2.17	159.5	1.01
1447	2	1	107	49	32	50.16	1.41	3.53	2.41	34.26	1.68	418.9	2.5
1448	2	0	106	72.5	29	24.02	0.91	2.15	1.64	11.38	0.68	165.8	1.28
1449	3	0	111	66	34	36.74	1.16	2.98	1.76	28.22	1.95	226.9	1.71
1450	5	2	110	59.5	35	26.15	0.78	5.14	3.13	10.76	0.67	148.4	1.03
1451	2	0	113	44.5	22	35.19	0.83	5.69	2.89	22.94	1.39	182.3	1.09
1452	2	1	119	64	29	25.9	0.68	4.79	1.93	10.33	0.97	92.37	0.7
1453	3	1	109	81	31	23.48	0.92	2.41	1.62	20.22	1.49	91.71	0.81
1454	2	0	117	44	34	61.35	1.32	2.56	1.08	40.92	2.9	349.3	2.11
1455	1	0	127	58.6	27	49.68	1.03	4.03	1.1	25.56	2.99	214.7	1.51
1456	1	0	111	83	27	41.11	1.58	2.94	1.82	11.69	0.96	266	2.44
1457	2	1	117	54	32	27.75	0.67	2.87	1.24	12.91	1.01	95.15	0.64
1458	2	0	119	69.2	26	34.31	0.95	4.95	2.03	12.16	1.2	138.6	1.12
1459	3	2	108	66	28	21.81	0.73	2.68	1.82	14.37	0.87	70.76	0.52
1460	3	1	117	61	30	26.67	0.7	7.4	3.25	6.87	0.58	116.8	0.86
1461	1	0	123	54.2	24	128.9	2.77	6.7	2.18	31.06	3.04	316.3	2.15
1462	2	1	107	74	26	31.3	1.18	1.55	1.12	16.88	1.06	194.8	1.55
1463	1	0	109	46.5	30	44.86	1.18	4.99	3.08	29.25	1.53	351.9	2.08
1464	1	0	112	61	30	30.52	0.89	4.44	2.47	20.51	1.41	177.8	1.27
1465	1	0	113	77.5	29	23.97	0.83	2.16	1.2	10.94	0.92	94.69	0.83
1466	2	0	106	61	29	29.74	0.98	2.92	2.16	25.38	1.34	160.3	1.09
1467	3	1	113	70	36	26.4	0.84	4.44	2.41	48.23	3.78	162.7	1.3
1468	2	0	117	68	32	22.01	0.68	8.95	4.84	15.15	1.16	117	0.91
1469	2	1	108	54.5	26	38.86	1.14	2.02	1.33	30.36	1.64	165.2	1.06
1470	4	1	112	51	31	20.93	0.54	0.53	0.23	17.45	1.08	212.8	1.21
1471	1	0	129	65	33	35.49	0.76	3.82	0.85	4.04	0.54	85.4	0.57
1472	2	1	113	53	30	48.65	1.27	2.25	0.93	13.6	0.9	164.8	0.97
1473	1	0	114	58	24	21.99	0.59	2.67	1.07	7.18	0.52	90.33	0.56
1474	1	0	110	54	35	23.21	0.65	1.51	0.7	77.2	4.54	219.2	1.27
1475	1	0	116	60.2	31	26.03	0.69	3	1.11	25.88	2.07	86.64	0.56
1476	2	1	120	58.9	23	33.84	0.82	4.08	1.29	18.52	1.71	92.7	0.59
1477	1	0	117	66	25	27.13	0.76	1.91	0.69	8.48	0.75	96.26	0.67
1478	1	0	108	45	25	50.6	1.33	2.6	1.28	8.38	0.41	36.11	0.19
1479	2	0	113	89	28	20.29	0.8	1.32	0.6	12.9	1.22	118.2	1.05
1480	1	0	113	60	25	32.19	0.91	1.05	0.44	23.54	1.67	287.9	1.83
1481	6	4	115	51	33	48.14	1.17	3.1	1.17	7.88	0.55	77.31	0.45
1482	5	3	117	67.8	28	26.56	0.76	1.46	0.53	26.21	2.36	144.9	1.03
1483	3	1	116	66	31	38.34	1.09	3.12	1.18	9.49	0.81	93.45	0.65
1484	2	0	123	56.4	33	35.07	0.77	4.8	1.33	11.49	1.15	128	0.79
1485	1	0	127	64.5	19	34.04	0.76	6.61	1.59	2.64	0.33	80.46	0.54
1486	2	1	114	59	34	30.58	0.84	3.28	1.32	11.75	0.86	53.57	0.34
1487	4	3	106	66	33	37.16	1.3	2.2	1.24	9.43	0.52	103.3	0.66
1488	4	2	117	71.5	34	36.06	1.07	1.29	0.47	93.06	8.69	573.6	4.23
1489	2	1	115	59	32	35.47	0.95	3.18	1.23	15.73	1.2	155.5	0.99
1490	2	1	113	52.5	32	37.66	0.97	2.62	1.08	25.81	1.7	325.4	1.9
1491	1	0	114	48	33	44.28	1.07	1.66	0.65	10.09	0.66	303.3	1.69
1492	2	0	117	59	29	43.79	1.13	1.62	0.58	25.45	2.1	282.9	1.81
1493	2	1	107	41.6	30	52.23	1.35	1.66	0.84	39.05	1.78	513.7	2.51
1494	2	1	115	72	33	29.88	0.93	2.77	1.11	6.95	0.6	114.2	0.84
1495	2	0	108	67	32	39.58	1.34	1.35	0.7	18.57	1.14	331.5	2.19
1496	1	0	113	68	32	30.31	0.94	0.99	0.42	5.66	0.43	222.1	1.55
1497	1	0	106	47	31	28.06	0.79	1.08	0.58	451.4	20.75	273.3	1.41
1498	2	1	119	54.2	33	76.91	1.79	6.61	2.14	26.34	2.23	218.9	1.33
1499	2	1	104	76.7	29	23.93	0.99	3.45	2.17	27.77	1.57	102.4	0.72
1500	1	0	123	50	23	47.2	0.97	6.24	1.7	8.62	0.81	140.1	0.81
1501	2	1	111	58	25	18.66	0.54	0.94	0.42	9.37	0.6	141	0.86
1502	2	1	118	94.1	32	59.83	2.27	5.93	2.22	19.55	2.38	110.6	1.06
1503	3	1	108	55.1	30	42.39	1.25	0.54	0.27	10.82	0.59	144.5	0.83
1504	1	0	128	60.9	28	80.36	1.68	5.3	1.21	6.54	0.81	120.2	0.77
1505	2	0	118	52.3	29	30.11	0.7	1.18	0.4	17.59	1.41	160.2	0.95
1506	2	1	111	55.5	26	42.73	1.19	3.31	1.49	24.03	1.5	206.1	1.23
1507	1	0	107	47	21	46.31	1.27	2.57	1.33	38.84	1.87	168.8	0.88
1508	3	2	113	50.6	32	43.84	1.11	2.2	0.9	16.73	1.08	139.9	0.8
1509	1	0	114	51.5	27	42.23	1.06	3.13	1.23	66.82	4.53	155	0.9
1510	3	1	108	55	29	45.61	1.35	1.62	0.82	19.45	1.06	153.3	0.88
1511	2	1	113	50.2	37	36.12	0.91	5.55	2.27	14.06	0.9	124.8	0.71
1512	2	1	112	52	31	49.84	1.31	4.65	1.99	15.22	0.95	176	1.01
1513	1	0	113	47.5	20	34.35	0.84	3.5	1.42	6.9	0.43	138	0.76
1514	1	0	115	46	27	43.73	1.01	3.12	1.16	25.01	1.67	244.1	1.34
1515	1	0	120	57.5	26	28.71	0.74	4.08	1.5	9.87	0.77	138.6	0.87
1516	2	1	114	56.7	22	47.37	1.26	2.6	1.04	32.85	2.35	230	1.42
1517	2	1	117	51	31	32.77	0.77	2.8	0.98	15.95	1.21	224.4	1.31
1518	2	0	123	47.7	30	51.49	1.03	7.1	1.92	10.45	0.96	100.5	0.56
1519	3	2	118	51.1	31	53.21	1.22	4.02	1.34	10.23	0.81	87.41	0.51
1520	1	0	106	60.4	26	20.02	0.66	6.34	3.53	14.42	0.76	105.5	0.63
1521	1	0	114	74	25	22.82	0.74	1.18	0.49	9.32	0.79	170.9	1.28
1522	2	0	118	70	34	26.41	0.76	3.64	1.28	8.43	0.81	188	1.37
1523	2	1	108	67.5	33	30.73	1.05	2.75	1.44	29.32	1.81	158.5	1.05
1524	3	2	123	70.1	29	34.32	0.89	4.43	1.27	6.39	0.73	151.3	1.1
1525	5	0	114	68	30	31.77	0.96	1.77	0.73	22.95	1.84	167.6	1.17
1526	3	2	107	60	29	23.76	0.76	1.28	0.68	16.77	0.92	225.5	1.36
1527	1	0	111	40	18	41.27	0.96	4.55	1.96	23.17	1.24	53.63	0.27
1528	2	1	113	49.6	28	34.01	0.85	3.72	1.52	7.52	0.48	89.95	0.51
1529	3	1	114	83	31	20.81	0.75	6.7	2.86	2.84	0.26	112.8	0.94
1530	1	0	107	40	30	42.73	1.08	1.7	0.86	123.9	5.55	206	0.99
1531	3	2	114	57.4	33	33.47	0.9	4.07	1.63	20.87	1.5	227.6	1.41
1532	1	0	116	48.9	17	69.78	1.63	3.73	1.35	14.13	1.01	274.6	1.56
1533	2	1	114	82.7	25	24.56	0.89	1.57	0.67	9.44	0.87	236.1	1.96
1534	1	0	115	52.7	30	40.01	1	4.36	1.66	21.5	1.54	171.1	1.01
1535	2	0	122	57.2	34	53.44	1.22	4.5	1.3	16.72	1.63	225.6	1.42
1536	1	0	112	63.7	22	23.71	0.71	3.6	1.59	10.69	0.75	209.1	1.38
1537	2	1	116	53	33	44.84	1.1	1.25	0.45	7.27	0.54	225.7	1.34
1538	5	3	111	50.5	29	43.54	1.15	3.55	1.57	13.52	0.8	178.2	1
1539	2	0	113	49	33	32.59	0.81	1.67	0.68	10.28	0.65	158.7	0.89
1540	2	0	116	53.4	27	35.62	0.88	2.03	0.74	7.94	0.59	151.1	0.9
1541	1	0	108	53.5	29	40.26	1.17	3.25	1.64	12.62	0.68	165	0.94
1542	3	1	121	59	34	32.07	0.76	34.1	10.32	18.39	1.76	328.8	2.11
1543	1	0	108	59	28	25.12	0.78	2.95	1.51	9.66	0.55	149	0.9
1544	2	1	117	62.5	34	52.69	1.41	4.8	1.72	20.95	1.79	295.6	1.97
1545	1	0	115	74.1	32	48.9	1.56	2.5	1	6.59	0.58	234.6	1.77
1546	1	0	116	60.2	26	33.08	0.88	4.15	1.54	9.45	0.76	225.1	1.46
1547	1	0	118	58	29	48.69	1.21	3.5	1.19	11.4	0.97	312.5	1.98
1548	2	1	117	55.4	25	41.66	1.03	12.9	4.55	23.6	1.87	197.2	1.21
1549	2	1	125	50	31	78.17	1.54	9.51	2.39	10.97	1.1	203.3	1.16
1550	2	1	118	57	30	36.22	0.89	2.78	0.94	6.36	0.53	183.2	1.15
1551	1	0	114	60	28	77.11	2.14	4.73	1.9	16.07	1.19	187.1	1.2
1552	1	0	116	50	32	29.95	0.71	5.12	1.85	23.06	1.67	221.2	1.27
1553	1	0	113	54.4	27	37.89	1	5.76	2.38	8.08	0.54	172.2	1.03
1554	4	0	106	93	29	29.57	1.42	2.22	1.35	11.86	0.86	125.7	1.1
1555	1	0	109	46	28	46.72	1.22	3.47	1.65	26.67	1.39	192.4	1.01
1556	1	0	111	58.7	33	37.91	1.1	3.19	1.45	38.66	2.49	250.9	1.55
1557	1	0	111	46	28	28.71	0.72	3.88	1.7	40.39	2.29	375.3	2.01
1558	1	0	111	54	31	34.5	0.95	18.74	8.39	11.85	0.73	169.4	0.99
1559	1	0	128	70.6	24	27.03	0.64	2.27	0.53	11.4	1.55	150.3	1.07
1560	1	0	116	60.5	32	51.17	1.37	3.33	1.24	16.46	1.32	166.1	1.08
1561	3	2	110	65.8	33	37.21	1.2	3.62	1.74	18.79	1.24	234.4	1.56
1562	2	1	117	45.7	29	39.93	0.88	2	0.69	9.94	0.72	125.9	0.69
1563	2	1	109	61.8	31	41.16	1.29	2.1	1.04	24.45	1.49	113.3	0.71
1564	2	1	112	58.6	34	34.18	0.97	1.42	0.62	6.87	0.46	150.9	0.94
1565	1	0	117	58	26	37.85	0.96	2.58	0.91	9.99	0.81	171.1	1.08
1566	1	0	111	49	23	44.85	1.16	2.38	1.05	63.18	3.69	324.9	1.8
1567	2	1	114	51.5	31	63.22	1.59	1.93	0.76	19.35	1.31	164	0.95
1568	1	0	109	58	34	44.27	1.3	2.11	0.99	8.81	0.54	104.7	0.64
1569	1	0	116	78	24	27.86	0.91	3.16	1.23	14.17	1.36	108.3	0.86
1570	3	1	118	85	30	69.31	2.37	5.01	1.83	26.77	2.97	244	2.11
1571	1	0	114	80.5	27	33.06	1.16	3.03	1.29	14.4	1.31	120.2	0.97
1572	1	0	118	52	26	40.85	0.95	4.64	1.56	15.86	1.27	158.5	0.94
1573	1	0	109	61	26	47.22	1.47	2.88	1.42	31.45	1.9	242.1	1.51
1574	2	1	130	54	27	66.43	1.24	4.85	1.01	12.13	1.49	181.2	1.05
1575	1	0	115	69	29	60.58	1.83	2.47	0.98	25.11	2.11	126.2	0.9
1576	2	1	112	65.8	28	60.83	1.88	4.57	2.02	6.56	0.47	120.3	0.81
1577	1	0	119	62.5	29	37.69	0.97	4.56	1.51	5.64	0.52	109.6	0.73
1578	5	2	111	78.6	34	37.53	1.37	2.48	1.18	6.33	0.5	171.6	1.33
1579	1	0	116	57	28	39.48	1.01	6.24	2.3	9.39	0.73	163.3	1.02
1580	1	0	111	60	31	48.75	1.44	5.47	2.49	16.77	1.09	146.2	0.92
1581	4	1	121	58.4	28	47.48	1.12	4.1	1.24	6.44	0.61	181.6	1.16
1582	4	2	112	51	27	24.67	0.64	2.22	0.94	26.81	1.66	231.5	1.32
1583	2	1	113	67.7	28	22.03	0.68	1.87	0.8	7.43	0.57	95.16	0.66
1584	1	0	110	41.5	32	42.03	1.02	3.37	1.52	9.46	0.49	129.3	0.65
1585	2	1	121	75	24	46.59	1.33	1.55	0.49	4.74	0.53	111.8	0.86
1586	1	0	120	58.8	29	47.36	1.14	5.45	1.72	8.01	0.74	173.4	1.11
1587	1	0	112	58.1	21	22.07	0.62	2.25	0.98	30	2	322.5	1.99
1588	3	1	119	57.3	30	42.59	1.03	2.31	0.75	12.84	1.12	104.1	0.66
1589	2	1	116	57.5	28	26.22	0.68	1.66	0.61	21.77	1.7	331.3	2.08
1590	2	1	116	90.6	32	35.25	1.34	2.8	1.13	14.51	1.58	172	1.58
1591	2	1	114	55.5	31	38.07	1	3.28	1.31	16.05	1.13	107.5	0.65
1592	1	0	114	56	31	35.67	0.94	2.04	0.81	9.52	0.68	110.8	0.68
1593	2	1	122	81.5	28	59.88	1.81	2.78	0.86	7.55	0.94	221.6	1.84
1594	3	1	115	62.5	34	26.6	0.76	2.29	0.93	9.87	0.75	169.1	1.11
1595	4	1	117	58	30	83.44	2.12	2.2	0.78	17.96	1.46	187	1.18
1596	2	0	125	65	31	119.2	2.79	1.17	0.31	30.13	3.52	208.4	1.42
1597	1	0	114	75	27	15.25	0.5	6.39	2.68	7.85	0.67	28.75	0.22
1598	1	0	122	68.6	30	35.2	0.91	2.76	0.82	11.65	1.27	112.2	0.8
1599	1	0	109	54.2	33	26.64	0.76	1.45	0.7	16.41	0.93	97.34	0.56
1600	1	0	107	74.7	30	31.01	1.18	2.76	1.53	15.52	0.98	141.4	1.01
1601	3	2	110	60	31	29.09	0.87	4.49	2.12	13.64	0.85	95.93	0.6
1602	2	1	125	63.5	32	36.58	0.84	0.85	0.22	15.57	1.79	118	0.79
1603	2	1	112	77	34	33.27	1.17	4.62	2.11	9.27	0.75	90.41	0.69
1604	2	1	108	94.5	29	17.06	0.8	2.05	1.15	13.74	1.11	61.51	0.56
1605	1	0	112	55.8	20	28.23	0.78	5.16	2.23	16.36	1.07	100.4	0.6
1606	1	0	107	49.9	33	25.29	0.69	2.2	1.05	26.09	1.41	292	1.6
1607	2	0	114	46	26	48.86	1.15	3.48	1.35	11.02	0.71	74.33	0.4
1608	1	0	119	98.5	26	30.6	1.2	2.11	0.77	11.48	1.52	106.6	1.08
1609	1	0	111	54.5	34	26.46	0.73	2.54	1.14	42.59	2.63	174.4	1.03
1610	2	1	115	47	27	67.4	1.57	1.76	0.66	165	11.13	381.3	2.11
1611	2	1	113	50	32	46.04	1.16	2.72	1.11	18.71	1.2	38.66	0.22
1612	1	0	110	68.5	24	28.14	0.93	3.06	1.48	11.36	0.77	43.27	0.3
1613	2	1	112	39	32	46.37	1.05	4.82	1.99	10.68	0.59	129.4	0.64
1614	1	0	121	58.9	31	36.24	0.86	3.38	1.02	7.11	0.68	105.6	0.68
1615	1	0	118	56.4	31	65.86	1.61	8.48	2.88	39.14	3.26	103.2	0.64
1616	1	0	119	70	28	45.74	1.28	7.61	2.57	8.87	0.88	79.31	0.58
1617	1	0	114	52.5	30	52.36	1.33	14.54	5.74	3.84	0.26	161.9	0.95
1618	3	2	117	51	34	56.45	1.32	3.96	1.38	15.7	1.19	102	0.6
1619	2	1	113	59	32	45.31	1.27	4.42	1.85	4.38	0.31	148	0.93
1620	2	1	115	63.5	28	36.35	1.03	6.09	2.38	9.37	0.75	93.06	0.62
1621	1	0	124	59	29	34.42	0.77	3.82	1.02	8.6	0.91	78.54	0.5
1622	2	0	108	51.5	33	58.34	1.66	2.52	1.27	12.2	0.64	231.5	1.28
1623	2	1	117	59	32	65.21	1.68	5.59	1.99	4.63	0.38	131.1	0.84
1624	1	0	114	86	26	32.36	1.21	5.94	2.56	10.69	1.02	98.73	0.85
1625	2	1	123	53.2	33	48.15	1.03	14.98	4.12	7.99	0.77	119.4	0.71
1626	1	0	126	49.3	30	60.16	1.15	10.61	2.56	13	1.34	301.6	1.71
1627	2	0	110	45	25	38.87	0.98	3.04	1.38	13.7	0.74	147.3	0.77
1628	2	1	110	76.5	32	20.47	0.75	2.46	1.22	11.7	0.86	83.07	0.62
1629	2	0	117	61.5	29	22.76	0.6	2.65	0.95	12.39	1.05	53.38	0.35
1630	3	2	117	59	32	26.31	0.68	3.85	1.37	8.24	0.68	169.5	1.08
1631	4	1	118	51	32	38.84	0.89	3.22	1.08	5.97	0.47	123.5	0.72
1632	3	0	126	81	34	25.38	0.7	1.62	0.42	15.08	2.14	171.9	1.4
1633	2	1	118	53.5	33	46.72	1.11	3.89	1.31	12.04	0.97	158.2	0.95
1634	2	2	119	66	30	24.56	0.66	2.13	0.71	9.62	0.92	110	0.77
1635	1	0	121	57	30	38.98	0.9	2.3	0.69	8.64	0.81	150.3	0.94
1636	2	0	112	65	31	38.26	1.17	2.63	1.16	30.37	2.17	461.5	3.09
1637	3	2	125	55.3	31	64.12	1.34	4.19	1.07	8.49	0.9	171.2	1.04
1638	2	1	125	47.3	25	61.05	1.16	4.49	1.12	5	0.49	239.2	1.33
1639	3	2	117	60.7	34	54.87	1.44	2.63	0.94	20.68	1.73	165	1.08
1640	1	0	108	56.8	26	16.5	0.5	1.81	0.92	16.27	0.9	199.3	1.17
1641	2	1	105	81	25	18.07	0.77	2.04	1.25	6.88	0.43	159.2	1.19
1642	3	0	124	62.5	34	53.17	1.24	3.13	0.85	21.5	2.37	134.9	0.9
1643	2	1	119	53.5	28	45.12	1.05	2.51	0.81	11.49	0.97	204.6	1.23
1644	1	0	108	56.5	27	25.7	0.77	5.97	3.03	68.9	3.81	296.9	1.74
1645	2	1	112	58	24	51.09	1.44	5.87	2.55	5.83	0.39	131.8	0.81
1646	1	0	113	49.5	32	47.16	1.18	3.75	1.53	18.96	1.21	182.9	1.03
1647	2	1	128	52	20	70.59	1.34	4.72	1.06	16.56	1.87	107.7	0.62
1648	1	0	116	52	32	45.66	1.11	1.92	0.7	13.21	0.97	128.8	0.76
1649	3	2	119	37	32	54.71	1.05	4.8	1.49	14.42	1.03	162.1	0.81
1650	2	1	123	53.6	32	63.55	1.36	3.23	0.89	45.62	4.44	83.25	0.5
1651	2	1	117	72	30	21.3	0.64	2.5	0.92	18.83	1.77	185.2	1.38
1652	1	0	116	52	25	25.64	0.62	3.69	1.34	9.59	0.71	116.2	0.68
1653	1	0	116	50.3	31	27.29	0.65	2.99	1.08	48.66	3.53	141	0.81
1654	2	1	122	44.2	24	25.41	0.5	3.34	0.93	7.42	0.63	120.9	0.65
1655	1	0	115	55.7	25	22.54	0.58	2.57	0.98	11.07	0.81	111.9	0.68
1656	2	1	117	87.4	33	17.59	0.63	4.71	1.8	4.79	0.52	96.94	0.86
1657	1	0	117	59	28	24.4	0.63	3.65	1.3	10.01	0.82	85.99	0.55
1658	3	1	110	63.5	33	53.85	1.69	2.3	1.1	35.28	2.28	173.8	1.13
1659	1	0	117	54.3	30	50.63	1.23	3.67	1.29	15.93	1.25	166.8	1.01
1660	2	1	113	44	26	81.89	1.92	3.26	1.31	44.31	2.67	263	1.39
1661	2	0	113	52.9	32	41.14	1.07	2.86	1.18	16.68	1.1	194.6	1.14
1662	2	1	114	58	32	50.1	1.36	4.4	1.76	24.98	1.81	33.11	0.21
1663	1	0	123	43.9	31	75.66	1.45	6.15	1.65	14.83	1.31	225.6	1.21
1664	2	1	108	55.2	35	26.79	0.79	3.27	1.66	21.27	1.16	268.3	1.55
1665	3	2	118	74.2	25	41.13	1.24	3.36	1.19	20	1.99	290.6	2.22
1666	1	0	123	71.5	27	42.23	1.11	5.39	1.55	9.48	1.1	214.5	1.58
1667	2	1	114	40.5	32	32.3	0.71	2.1	0.8	24.34	1.48	1447.1	7.4
1668	2	1	116	56.8	30	48.67	1.25	3.06	1.13	28.35	2.2	255.4	1.59
1669	1	0	108	50.5	25	34.93	0.98	1.27	0.63	19.17	1	440.3	2.41
1670	3	2	109	52.3	28	31.13	0.87	1.98	0.96	14.91	0.83	39.99	0.23
1671	1	0	110	43.5	35	34.54	0.86	2.16	0.98	7.24	0.38	88.91	0.46
1672	1	0	120	59	34	38.52	0.93	2.53	0.8	14.6	1.35	209.7	1.35
1673	2	0	114	53	32	32.34	0.83	3.8	1.5	6.08	0.42	147.1	0.87
1674	1	0	115	59	24	26.96	0.72	3.99	1.54	36.27	2.76	300.1	1.91
1675	3	1	118	64.5	35	32.72	0.88	2.95	1.02	25.03	2.26	379.7	2.59
1676	2	1	124	56.8	34	55.29	1.2	6.51	1.73	5.79	0.6	335.9	2.09
1677	3	1	124	62.5	31	69.83	1.62	4	1.08	18.75	2.07	124.3	0.83
1678	1	0	117	70.5	31	34.98	1.03	1.9	0.7	22.81	2.11	56.66	0.41
1679	2	1	110	69	34	37.32	1.25	2.46	1.19	15.56	1.06	82.39	0.57
1680	1	0	120	58.7	21	113.4	2.74	3.97	1.25	16.39	1.51	351.4	2.25
1681	1	0	114	71	31	37.47	1.18	5.38	2.23	7.24	0.6	183.6	1.33
1682	1	0	115	56.3	29	37.03	0.96	2.92	1.12	11.77	0.87	158.4	0.98
1683	1	0	109	60.5	34	25.09	0.77	2.91	1.44	15.26	0.92	177.8	1.1
1684	1	0	126	56.5	20	46.7	0.97	4.66	1.15	6.55	0.73	164.5	1.01
1685	2	1	115	76.5	33	57.07	1.88	12.2	4.92	9.48	0.86	145.2	1.13
1686	2	1	118	63.3	32	25.5	0.68	4.85	1.67	19.9	1.78	203.8	1.37
1687	2	1	119	65	31	84.73	2.25	4.41	1.47	10.02	0.95	155.4	1.07
1688	1	0	119	50.4	33	68.38	1.69	3.3	1.3	16.42	1.1	664.6	3.81
1689	3	2	109	66.5	24	31.63	1.05	1.44	0.72	24.02	1.53	993.7	6.6
1690	1	0	108	61	31	49.94	1.58	4.38	2.25	9.46	0.55	392.8	2.43
1691	2	1	111	57	28	43.18	1.23	1.91	0.86	40.34	2.55	783.1	4.75
1692	2	1	105	55.5	32	32.91	1.04	2.48	1.42	47.88	2.29	1134	6.35
1693	2	1	126	83.8	32	57.84	1.65	3.17	0.84	12.9	1.88	532	4.47
1694	3	1	107	68	30	17.19	0.6	1.16	0.63	27.01	1.6	105	0.7
1695	2	1	123	61	33	31.68	0.74	6.66	1.87	16.4	1.72	244.1	1.6
1696	2	1	122	66.5	29	39.31	1	3.71	1.1	23.7	2.53	296.8	2.07
1697	1	0	106	46.5	33	48.7	1.36	2.01	1.08	16.54	0.76	383.9	1.96
1698	2	1	117	74	32	29.33	0.9	2.29	0.85	8.04	0.77	645.7	4.91
1699	1	0	125	77.4	33	54.93	1.49	2.21	0.6	11.49	1.52	348.5	2.73
1700	2	0	114	54	21	38.78	0.95	2.32	0.78	11.59	0.81	103.8	0.62
1701	2	1	107	55.5	31	30.4	0.87	2.74	1.2	9.64	0.5	146.6	0.84
1702	1	0	120	62.5	34	42.46	1.03	1.69	0.46	14.24	1.36	177.9	1.19
1703	1	0	106	51.3	29	52.9	1.46	3.4	1.53	25.73	1.23	169.9	0.92
1704	1	0	128	44.3	21	73.83	1.25	6.1	1.18	9.62	1.01	166.6	0.88
1705	1	0	115	57.3	34	35.46	0.89	4.27	1.39	12.89	0.96	119.5	0.74
1706	1	0	110	60.2	30	30.6	0.87	3.28	1.3	8.11	0.51	125.9	0.79
1707	2	1	111	65.2	29	33.22	0.98	2.22	0.86	9.16	0.63	114.6	0.76
1708	2	1	109	60.9	32	27.73	0.81	1.56	0.64	10.34	0.62	145	0.9
1709	2	1	114	55.5	34	58.59	1.46	0.98	0.33	7.01	0.49	108.6	0.66
1710	1	0	106	47.6	26	37.08	0.98	0.53	0.24	12.6	0.58	209.5	1.09
1711	1	0	105	41	33	41.64	1.04	1.68	0.77	16.33	0.68	230.9	1.1
1712	5	1	124	81.5	30	32.91	0.92	3	0.74	7.32	0.98	187.1	1.54
1713	1	0	109	48	31	37.17	0.94	0.65	0.26	7.44	0.39	91.98	0.49
1714	3	2	118	83.5	36	21.22	0.68	2.63	0.82	8.27	0.9	91.2	0.77
1715	2	0	115	43	34	40.89	0.87	4.66	1.47	10.47	0.68	86.22	0.46
1716	1	0	111	51	24	50.19	1.26	1.89	0.7	23.15	1.38	179.7	1.02
1717	2	1	119	71	29	36.06	0.98	2.95	0.86	13.1	1.31	129.6	0.95
1718	1	0	113	58	27	37.7	0.99	2.35	0.83	8.42	0.58	102.1	0.63
1719	2	0	107	54	23	30.56	0.86	2.78	1.21	5.02	0.26	113.8	0.64
1720	1	0	108	63	30	29.04	0.89	0.84	0.36	9	0.53	244.4	1.54
1721	4	2	106	63.8	27	19.91	0.64	1.18	0.55	15.36	0.84	220.4	1.37
1722	1	0	125	82	26	26.16	0.72	1.88	0.45	6.42	0.89	95.74	0.79
1723	1	0	110	53.5	28	29.84	0.79	2.4	0.94	18.97	1.11	206.3	1.19
1724	1	0	118	45.5	29	67.13	1.39	6.91	1.96	8.14	0.61	154.9	0.85
1725	2	1	118	72	34	45.65	1.28	2.77	0.84	10.52	1.03	163.1	1.21
1726	1	0	116	42	29	42.88	0.88	1.79	0.54	53.01	3.54	240.7	1.26
1727	2	1	110	64.5	34	20.62	0.62	11.25	4.52	5.67	0.37	134.7	0.88
1728	1	0	117	62.7	34	45.73	1.17	3.84	1.18	8.34	0.71	158	1.05
1729	1	0	115	60	30	35.88	0.93	4.38	1.44	70.79	5.44	196.2	1.26
1730	1	0	111	54	32	42.65	1.11	2.16	0.81	13.52	0.83	109.8	0.64
1731	1	0	121	61	30	72.57	1.69	3.18	0.84	15.59	1.52	288.5	1.89
1732	3	2	117	74	28	31.4	0.92	3.98	1.26	7.01	0.67	111.5	0.85
1733	1	0	109	60	28	47.59	1.38	6	2.47	17.84	1.07	244.7	1.51
1734	1	0	114	55.5	26	31.42	0.79	3.03	1.02	18.05	1.27	161.3	0.98
1735	2	0	118	66	32	34.05	0.89	1.86	0.55	5.05	0.46	76.58	0.53
1736	1	0	115	82.5	30	28.12	0.94	7.28	2.54	9.5	0.92	149.5	1.24
1737	1	0	113	71	27	39.01	1.19	3.16	1.15	17.23	1.36	151	1.09
1738	1	0	114	62	29	63.18	1.7	1.82	0.63	12.2	0.92	152.6	1
1739	2	1	111	56	34	46.99	1.25	3.01	1.14	10.79	0.68	186.2	1.12
1740	2	1	117	60	33	51.14	1.27	2.97	0.91	13.36	1.11	147.9	0.96
1741	1	0	112	63.1	27	38.79	1.1	3.27	1.21	24.09	1.69	145.51	0.95
1742	1	0	117	67.8	32	55.52	1.51	2.52	0.79	12.05	1.08	279.1	1.97
1743	2	1	123	75.4	30	42.07	1.12	1.45	0.37	10.89	1.32	305.7	2.36
1744	2	1	114	52	34	18.85	0.45	2.52	0.84	12.78	0.87	203.5	1.19
1745	3	2	106	46.5	30	38.12	1	2.83	1.26	15.81	0.72	176.5	0.9
1746	2	1	115	71.5	33	39.12	1.16	2.88	0.98	5.73	0.49	116.9	0.86
1747	1	0	106	61	33	18.16	0.56	2.99	1.38	18.61	0.98	225.7	1.36
1748	1	0	116	53.2	34	67.31	1.58	3.53	1.1	104.1	7.78	338.9	2.02
1749	3	2	109	67	35	37.55	1.07	3.71	1.29	22.09	1.75	132.4	0.92
1750	3	2	116	71.9	27	27.56	0.8	2.28	0.75	16	1.44	157.4	1.16
1751	4	2	105	55.5	29	37.92	1.12	1.01	0.48	21.32	1.02	247	1.38
1752	3	2	121	54.5	33	41.38	0.9	1.23	0.32	13.34	1.22	162.4	0.99
1753	1	0	113	54.2	26	40.27	1.01	1.94	0.68	38.94	2.6	253.6	1.51
1754	2	1	117	54.3	22	31.69	0.74	2.73	0.82	19.19	1.51	158.1	0.96
1755	2	0	117	66.3	32	27.38	0.73	3.48	1.08	36.27	3.21	160.9	1.12
1756	3	2	112	65.4	31	31.1	0.91	4.34	1.62	6.52	0.47	134	0.9
1757	2	1	119	70	29	42.05	1.13	2.09	0.61	8.11	0.8	139.4	1.02
1758	2	1	126	56.5	25	47.3	0.95	2.74	0.59	7.56	0.84	112.1	0.69
1759	2	1	119	47.5	33	30.31	0.63	9.51	2.61	11.4	0.9	161.5	0.91
1760	2	1	105	55	34	56.74	1.67	2.16	1.02	26.03	1.24	187	1.04
1761	3	2	113	63.7	36	28.14	0.79	1.91	0.68	15.38	1.13	165.6	1.1
1762	2	1	120	63	33	30.08	0.73	3.57	0.98	12.74	1.22	210.4	1.41
1763	2	0	114	67	32	38.82	1.11	2.74	0.95	15.05	1.19	210.9	1.46
1764	1	0	120	68.5	27	37.8	0.98	6.24	1.74	12.55	1.27	119.7	0.86
1765	3	2	109	78.2	26	20.25	0.72	2.27	0.98	6.45	0.46	154.3	1.17
1766	2	1	113	55	34	40.84	1.03	6.46	2.26	3.34	0.22	122.1	0.73
1767	1	0	109	48.3	32	57.82	1.46	4.39	1.75	26.86	1.43	288.8	1.56
1768	1	0	109	57	33	40.6	1.13	1.9	0.78	61.89	3.59	266.8	1.59
1769	1	0	111	68.5	31	30.53	0.94	9.17	3.58	6.15	0.44	126.9	0.88
1770	1	0	112	52.2	31	38.02	0.95	1.61	0.58	16.63	1.04	153.7	0.89
1771	1	0	122	70.3	26	33.43	0.85	3.15	0.82	11.16	1.24	147.1	1.07
1772	1	0	108	48.5	23	42.49	1.1	4.63	1.92	18.6	0.95	149.5	0.8
1773	1	0	107	58	27	17.75	0.52	1.76	0.77	33.44	1.79	240.8	1.42
1774	2	1	109	46.5	29	28.67	0.71	2.95	1.17	12.47	0.65	142.7	0.75
1775	1	0	115	60	33	24.39	0.63	4.35	1.43	7.49	0.58	187.9	1.21
1776	5	2	115	51.6	29	43.33	1.02	5.34	1.72	79	5.58	309.3	1.81
1777	1	0	116	55.4	28	69.97	1.68	10.37	3.25	5.77	0.44	181.7	1.11
1778	2	1	117	65.5	29	26.34	0.7	2.7	0.84	17.65	1.55	180.7	1.25
1779	1	0	117	48.7	30	34.04	0.74	3.91	1.16	21.65	1.61	190.1	1.08
1780	3	0	112	47.7	32	47.26	1.12	2.09	0.75	10.67	0.64	167.3	0.92
1781	1	0	112	57.6	22	27.05	0.72	3.62	1.32	11.96	0.79	118.5	0.73
1782	1	0	113	52	31	36.22	0.89	1.37	0.47	15.21	0.99	132.6	0.77
1783	2	1	114	54	34	60.14	1.48	3.47	1.17	34.54	2.4	204.2	1.22
1784	2	1	110	64	34	29.09	0.87	5.86	2.35	13.08	0.85	194.5	1.27
1785	2	1	112	71	27	36.24	1.13	2.49	0.94	20.44	1.55	287	2.06
1786	1	0	112	44.6	29	31.06	0.71	3.79	1.34	9.24	0.54	180.6	0.96
1787	1	0	117	47.8	33	30.7	0.66	3.18	0.94	14.08	1.04	106	0.6
1788	2	1	107	47	32	71.32	1.84	3.52	1.51	5.18	0.25	138.5	0.72
1789	1	0	114	50.5	32	33.52	0.79	2.49	0.83	15.57	1.04	131.7	0.76
1790	1	0	111	61	28	64.59	1.82	1.58	0.61	37.05	2.44	130.3	0.83
1791	2	1	111	64	25	48.89	1.43	1.85	0.71	9.71	0.66	172.5	1.13
1792	3	2	115	60.5	34	38.29	1	1.44	0.47	17.37	1.34	150.3	0.97
1793	4	2	118	76.5	31	36.13	1.07	2.83	0.87	11.54	1.18	115.7	0.91
1794	1	0	127	61	29	68.09	1.42	5.11	1.08	5.36	0.64	108.5	0.7
1795	1	0	115	48.6	32	37.07	0.84	2.7	0.86	13.01	0.89	91.97	0.52
1796	1	0	114	56.5	31	44.15	1.12	5.43	1.84	8.4	0.6	81.04	0.5
1797	2	1	107	51.8	27	30.02	0.82	1.95	0.85	12.21	0.62	248.1	1.36
1798	3	1	115	53.9	34	33.39	0.8	1.27	0.41	15.42	1.11	217.1	1.3
1799	2	1	107	55	32	32.01	0.91	1.78	0.78	26.13	1.36	199.6	1.14
1800	1	0	108	51.5	30	36.8	0.98	2.2	0.92	6.21	0.33	160.4	0.89
1801	2	1	113	45.6	33	60.84	1.38	2.48	0.85	29.12	1.79	302.6	1.63
1802	1	0	113	62.5	28	38.61	1.07	2.4	0.85	9.98	0.72	103.1	0.67
1803	1	0	116	61	32	42.43	1.09	1.97	0.63	26.83	2.17	249.7	1.63
1804	2	1	110	69.3	27	23.48	0.74	2.66	1.08	11.71	0.8	132	0.91
1805	3	2	118	93.5	33	22.86	0.82	1.12	0.36	7.48	0.9	229	2.18
1806	1	0	114	48.5	28	51.37	1.18	7.85	2.6	14.48	0.95	223.6	1.25
1807	1	0	114	56.5	33	45.49	1.15	2.6	0.88	6.41	0.46	150.3	0.92
1808	2	1	116	46	30	46.84	1.01	3.8	1.16	15.37	1.07	226.5	1.24
1809	1	0	114	48.8	24	51.27	1.19	1.33	0.44	13.69	0.9	210.1	1.18
1810	2	1	114	58	32	47.33	1.22	1.77	0.6	10.75	0.78	273.7	1.71
1811	2	1	113	71.5	29	24.79	0.76	1.27	0.46	11.36	0.9	67.7	0.49
1812	3	2	126	51.6	35	82.96	1.58	2.65	0.57	8.17	0.86	131.8	0.77
1813	2	0	113	41	28	45.03	0.97	1.59	0.54	27.3	1.6	226.1	1.16
1814	1	0	112	50	26	92.4	2.25	3.21	1.15	21.27	1.31	276.6	1.56
1815	2	0	119	59	33	36.61	0.87	3.95	1.12	26.28	2.34	277	1.78
1816	3	2	112	44	34	46.48	1.06	0.85	0.3	38.52	2.23	381.6	2.01
1817	1	0	114	56	28	38.92	0.98	1.94	0.66	15.24	1.08	287.4	1.76
1818	1	0	115	47	23	42.66	0.95	5.37	1.71	10.62	0.72	161.9	0.9
1819	2	0	107	65	29	31.52	1	0.22	0.1	34.84	2.01	166.2	1.06
1820	3	1	115	57	32	49.17	1.2	2.51	0.79	14.76	1.15	285.9	1.78
1821	2	0	117	56.2	24	46.24	1.1	3.78	1.14	7.52	0.6	169.1	1.05
1822	3	1	117	65	28	39.73	1.05	2.42	0.75	9.3	0.81	253.8	1.74
1823	1	0	110	78	34	33.24	1.16	2.5	1.04	12.56	0.94	267.9	2.05
1824	2	0	111	62	25	20.99	0.6	1.24	0.47	11.19	0.74	246.2	1.58
1825	3	1	113	53	31	49.22	1.22	3.27	1.14	24.23	1.6	289	1.7
1826	1	0	116	70.5	30	24.76	0.71	6.7	2.18	15.09	1.34	203	1.48
1827	1	0	107	51	25	46.21	1.25	0.47	0.2	9.95	0.5	193.2	1.05
1828	2	1	118	75.3	33	31.28	0.91	2.13	0.65	8.39	0.85	92.34	0.71
1829	2	1	118	58	32	45.22	1.08	4.1	1.2	17.1	1.45	174.7	1.11
1830	2	0	118	75	31	24.72	0.72	4.49	1.37	17.75	1.78	359.4	2.77
1831	2	1	101	50.9	34	16.46	0.5	1.03	0.56	45.06	1.71	626.3	3.14
1832	3	0	114	49.5	33	18.5	0.4	3.32	0.95	8.21	0.64	286.3	1.65
1833	2	1	108	70.5	29	26.76	0.89	0.71	0.31	15.91	1.01	170.2	1.17
1834	1	0	121	64.5	29	45.03	1.1	3.58	0.95	16.9	1.71	152.9	1.05
1835	2	1	116	57	32	24.46	0.6	7.76	2.44	11.04	0.86	125.1	0.78
1836	2	1	118	80.5	33	15.12	0.47	2.91	0.9	4.53	0.48	49.02	0.4
1837	1	0	109	94	28	18.82	0.81	1.55	0.7	15.17	1.28	123.9	1.13
1838	1	0	116	105	28	48.94	2.09	4.81	1.71	16.14	2.03	178.9	1.93
1839	1	0	113	65	34	26	0.74	2.67	0.96	19.34	1.44	149.1	1
1840	1	0	113	70.7	34	48	1.46	2.47	0.9	7.35	0.58	127.2	0.91
1841	2	1	113	56	24	43.4	1.11	5.1	1.79	8.7	0.59	122.7	0.75
1842	1	0	120	56.5	28	57.59	1.3	6.08	1.64	10.21	0.92	212.9	1.33
1843	1	0	113	56	28	46.81	1.2	12.98	4.56	9.68	0.66	85.08	0.52
1844	2	0	108	55.5	27	33.64	0.94	3.09	1.31	15.76	0.86	115	0.67
1845	3	1	118	41.6	32	46.73	0.92	8.15	2.28	10.27	0.74	160.3	0.84
1846	1	0	127	57	29	38.23	0.76	8.92	1.86	12.11	1.39	164.8	1.01
1847	2	1	112	55	34	37.45	0.97	3.05	1.11	32.59	2.11	118.4	0.71
1848	3	1	130	78	33	45.92	1.1	5.58	1.1	5.6	0.87	93.92	0.72
1849	2	1	115	67	28	27.48	0.77	3.6	1.21	20.57	1.7	164.1	1.14
1850	2	1	120	35.1	33	80.17	1.41	4.97	1.27	13.18	0.96	220.3	1.08
1851	4	1	110	60	28	25.69	0.73	6.18	2.45	46.24	2.89	202.5	1.26
1852	1	0	111	60.5	26	36.25	1.02	4	1.53	14.59	0.96	191.4	1.21
1853	2	1	109	64	33	46.75	1.42	3.75	1.56	51.42	3.2	496.1	3.2
1854	1	0	107	64.8	34	26.98	0.86	3.64	1.64	10.05	0.58	141.7	0.9
1855	1	0	109	57	32	56.87	1.59	9.28	3.79	15.54	0.9	186.4	1.11
1856	2	0	111	47	31	38.7	0.93	3.98	1.47	10.85	0.62	139	0.75
1857	1	0	112	52.5	27	29.42	0.74	1.86	0.67	11.95	0.75	123.4	0.72
1858	2	1	118	56	31	95.12	2.22	7.72	2.25	20.57	1.71	190	1.18
1859	1	0	106	55.8	29	47.33	1.38	4.65	2.12	16.97	0.85	377.6	2.15
1860	1	0	124	50	30	81.75	1.59	5.89	1.35	7.28	0.71	176.7	1.02
1861	1	0	121	61	34	45.21	1.06	6.12	1.61	9.2	0.9	350.9	2.3
1862	3	1	114	76.9	37	65.16	2.09	2.75	0.98	13.5	1.18	253.1	1.97
1863	1	0	116	56	26	34.39	0.83	12.64	3.96	15.66	1.2	132.5	0.82
1864	1	0	122	86.6	25	34.76	1.07	3.45	0.94	23.77	3.11	129.3	1.14
1865	4	1	118	47	30	47.33	0.99	3.32	0.94	40.21	3.05	184	1.03
1866	1	0	120	48.5	30	36.93	0.76	7.27	1.93	22.88	1.9	220	1.25
1867	1	0	114	56	31	25.64	0.64	2.22	0.75	6.44	0.46	204.3	1.25
1868	2	1	112	81	30	25.16	0.88	3.63	1.41	30.98	2.6	242.4	1.95
1869	2	1	119	51.5	31	35.86	0.78	3.17	0.88	21.19	1.75	188	1.11
1870	3	1	116	64.5	32	40.15	1.07	2.51	0.81	27.1	2.27	176.5	1.2
1871	3	1	123	59.5	33	28.53	0.63	5.07	1.24	28.36	2.93	229.2	1.47
1872	2	0	118	49.7	28	39.3	0.85	5.32	1.52	59.56	4.64	355	2.05
1873	2	1	117	59.2	31	32.42	0.8	3.38	1.03	14.29	1.18	182.1	1.17
1874	2	1	121	59.2	32	39.09	0.89	4.85	1.27	4.74	0.45	149.9	0.96
1875	2	1	106	50	28	21.65	0.59	0.53	0.24	23.87	1.13	296	1.58
1876	2	1	122	48.5	21	37.73	0.75	15.79	3.88	4.92	0.44	153	0.87
1877	2	1	115	46.3	33	58.71	1.29	0.96	0.31	46.52	3.12	193.2	1.06
1878	2	1	112	67.5	35	24.04	0.72	1.17	0.44	14.3	1.05	162.1	1.12
1879	2	1	116	57.5	29	22.93	0.56	1.57	0.5	12.83	1	164.2	1.03
1880	1	0	111	42	33	42.16	0.95	4.07	1.48	35.76	1.94	216.4	1.1
1881	5	2	111	66	31	41.77	1.25	1.84	0.72	20.19	1.4	199.7	1.34
1882	2	1	116	47	23	41.76	0.91	3.16	0.97	16.09	1.13	345.9	1.92
1883	1	0	123	51	20	50.06	1	5.59	1.33	11.81	1.12	144.4	0.84
1884	2	1	114	69.3	33	61.93	1.82	3.83	1.34	16.64	1.35	237.7	1.69
1885	1	0	111	57.9	29	29.08	0.79	3.01	1.14	12.74	0.81	161.5	0.99
1886	1	0	114	63	23	28.62	0.78	2.73	0.94	13.47	1.02	193.6	1.28
1887	2	1	112	65.1	29	58.75	1.7	4.21	1.57	27.37	1.96	236.9	1.59
1888	1	0	117	62	29	42.4	1.08	4.17	1.28	19.22	1.63	245.7	1.63
1889	2	0	109	79.2	34	27.2	0.97	1.4	0.58	8.28	0.63	147.5	1.14
1890	1	0	118	66.5	33	32.81	0.86	1.4	0.42	13.66	1.26	189.6	1.32
1891	1	0	117	46.5	27	32.02	0.68	3.3	0.97	11.81	0.86	209	1.16
1892	2	0	110	42	24	34.2	0.79	2.74	1.04	41.68	2.17	204.7	1.04
1893	2	0	113	78.5	29	28.27	0.94	3.39	1.26	3.89	0.33	144.5	1.14
1894	7	2	111	53	33	51.84	1.33	2.07	0.78	25.72	1.56	201.5	1.17
1895	2	1	118	49.5	28	36.31	0.78	2.81	0.8	22	1.71	177.2	1.02
1896	1	0	123	66.5	30	38.73	0.93	7.13	1.77	8.1	0.9	153.4	1.07
1897	1	0	120	45.9	28	29.13	0.58	2.79	0.73	12.31	1	221.2	1.22
1898	1	0	119	55	16	46.82	1.06	3.16	0.88	17.16	1.47	247.6	1.52
1899	3	1	110	56	42	40.35	1.09	1.24	0.49	23.41	1.4	186.4	1.11
1900	1	0	116	52	33	29.5	0.68	2.11	0.66	24.47	1.81	308.7	1.82
1901	3	1	105	81	27	22.79	0.91	1.41	0.71	15.63	0.97	110.4	0.83
1902	3	2	123	59	33	53.21	1.17	5.39	1.31	12.48	1.28	256.3	1.64
1903	1	0	121	53	31	48.07	1.02	3.65	0.94	11.48	1.03	204.6	1.23
1904	2	1	123	41	25	33.23	0.59	2.86	0.66	11.13	0.95	164.9	0.86
1905	1	0	124	47.1	21	63.17	1.19	5.83	1.33	12.19	1.15	198.8	1.11
1906	2	1	115	49	29	70.45	1.6	7.51	2.4	21.88	1.51	177	1
1907	2	0	113	65.5	32	39.44	1.13	1.32	0.48	13.07	0.98	193.3	1.31
1908	2	0	116	57.9	28	36.22	0.9	2.96	0.93	17.85	1.4	225.4	1.42
1909	1	0	107	57	33	31.37	0.91	4.35	1.91	24.35	1.29	208.7	1.22
1910	2	0	111	44.6	32	43.17	1.01	2.33	0.86	37.77	2.11	290.1	1.53
1911	3	1	118	57.4	34	44.69	1.06	3.15	0.92	20.72	1.74	180.6	1.14
1912	2	1	111	71.5	25	22.3	0.71	2.72	1.07	33.2	2.43	228.9	1.64
1913	2	1	112	56.3	23	52.03	1.36	2.87	1.05	31.05	2.03	197.4	1.2
1914	1	0	119	53	16	30.02	0.66	4.36	1.21	13.4	1.12	161.9	0.97
1915	3	2	107	67	33	19.96	0.65	1.2	0.54	20.36	1.2	165.3	1.08
1916	3	1	120	78	27	37.17	1.08	2.41	0.69	10.17	1.14	177.9	1.42
1917	2	1	118	51	31	44.44	0.98	3.75	1.08	12.59	0.99	163.9	0.96
1918	1	0	109	56.4	27	28.9	0.8	1.15	0.47	17.95	1.04	265.8	1.57
1919	1	0	110	62.7	29	46.35	1.36	2.43	0.97	22.41	1.44	242.1	1.55
1920	2	1	115	61.8	31	29.2	0.77	2.44	0.8	24.49	1.92	70.4	0.46
1921	1	0	110	74	28	26.36	0.88	1.94	0.8	14.09	1.01	71.58	0.52
1922	3	1	108	59	29	22.63	0.66	3.44	1.47	10.48	0.59	184.6	1.11
1923	2	1	109	53.8	34	45.4	1.22	2.41	0.98	20.79	1.17	224.3	1.29
1924	2	0	108	58.5	32	17.54	0.51	4.18	1.78	7.42	0.42	198	1.19
1925	1	0	111	41.5	26	29.31	0.66	2.2	0.8	5.38	0.29	111	0.56
1926	1	0	114	52.9	25	67.24	1.63	3.35	1.12	30.36	2.09	152.8	0.9
1927	2	1	122	71	34	55.92	1.44	2.25	0.59	68.01	7.61	132.8	0.98
1928	2	0	110	48.5	34	26.46	0.66	1.7	0.66	21.15	1.18	242.5	1.32
1929	2	1	117	58.5	30	55.4	1.35	4.72	1.44	16.53	1.35	262.2	1.67
1930	2	1	118	63	30	41.83	1.06	2.07	0.61	13.73	1.22	501.6	3.37
1931	1	0	109	47	26	36.67	0.91	3.43	1.37	9.92	0.52	289.3	1.54
1932	1	0	125	42	24	53.26	0.93	5.75	1.24	6.41	0.59	371.3	1.94
1933	2	1	110	69.2	31	40.34	1.27	3.07	1.25	22.68	1.55	166.2	1.15
1934	1	0	110	55	33	47.16	1.26	3.38	1.32	52.22	3.1	316.7	1.86
1935	2	1	117	84	29	24.2	0.8	3.48	1.13	20.41	2.16	107.2	0.91
1936	1	0	110	44	20	76.09	1.79	2.29	0.87	20.31	1.08	184	0.95
1937	1	0	111	55	26	35.05	0.92	2.53	0.95	9.74	0.6	132.2	0.78
1938	3	2	118	55.5	32	54.27	1.26	5.14	1.49	5.99	0.49	287.8	1.77
1939	2	1	115	126	30	24.17	1.35	2.25	0.88	5.32	0.79	232.7	3.19
1940	2	1	114	62.5	35	43.08	1.17	6.97	2.4	21.97	1.66	292.7	1.93
1941	1	0	108	40	30	29.05	0.68	6.34	2.57	16.05	0.75	262.7	1.28
1942	1	0	111	47	32	27.63	0.66	2.46	0.91	31.67	1.81	311	1.68
1943	2	0	118	47.5	29	81.09	1.71	6.18	1.76	17.17	1.31	124.1	0.7
1944	1	0	118	52	29	56.91	1.27	2.93	0.85	14.75	1.18	184.5	1.09
1945	2	1	109	55.5	29	59.25	1.63	5.43	2.21	34.18	1.95	595.4	3.49
1946	3	2	119	63.5	29	59.41	1.48	3.88	1.11	9.54	0.89	393.9	2.66
1947	1	0	117	50.7	31	62.64	1.4	6.67	1.99	1.26	0.1	123.9	0.72
1948	2	1	110	56.9	28	33.15	0.91	2.64	1.04	9.08	0.55	101.8	0.61
1949	1	0	117	45	31	55.79	1.17	2.37	0.7	16.46	1.18	165.9	0.9
1950	4	1	122	90.8	23	17.11	0.55	6.07	1.66	5.61	0.77	93.62	0.86
1951	1	0	110	49	30	47.94	1.2	2.52	0.97	46.76	2.61	334.2	1.83
1952	2	1	117	52.5	29	28.15	0.64	1.75	0.52	9.97	0.77	118.3	0.7
1953	1	0	111	54.2	23	26.23	0.68	3.21	1.21	17.86	1.1	440.2	2.58
1954	2	1	124	84	30	40.12	1.16	1.77	0.44	4.5	0.61	314.5	2.67
1955	1	0	116	55.4	24	24.07	0.58	3.04	0.95	6.59	0.5	112.7	0.69
1956	2	1	122	56	31	62.68	1.36	2.76	0.69	71.61	6.89	361.7	2.24
1957	3	2	117	48.5	34	43.33	0.94	2.02	0.6	13.13	0.97	168.7	0.96
1958	3	1	122	51	30	44.74	0.91	2.32	0.57	16.21	1.48	246.3	1.44
1959	3	2	116	45.5	34	80.4	1.72	1.46	0.45	35.63	2.46	251.6	1.37
1960	2	1	117	68	30	27.77	0.76	4.28	1.33	5.52	0.5	276.7	1.96
1961	2	1	115	50	33	49.09	1.13	1.72	0.55	8.03	0.56	167.4	0.96
1962	2	1	127	62	32	46.76	0.99	3.71	0.78	15.61	1.89	197.4	1.28
1963	1	0	111	52.5	31	28.22	0.72	2.17	0.81	8.93	0.54	93.37	0.54
1964	1	0	110	59.5	32	28.32	0.8	1.36	0.54	20.95	1.3	179.4	1.11
1965	1	0	116	70	32	31.2	0.89	3.49	1.14	6.87	0.61	229.8	1.66
1966	2	0	126	48.8	43	73.59	1.36	4.51	0.95	10.64	1.09	262.3	1.48
1967	1	0	110	56.2	32	26.91	0.73	1.27	0.5	26.76	1.61	283.5	1.69
1968	3	2	117	63	34	48.52	1.25	1.84	0.57	14.3	1.23	203.3	1.36
1969	1	0	115	54.5	29	33.01	0.8	1.85	0.6	16.02	1.16	172.5	1.04
1970	4	1	116	51	32	36.34	0.83	0.58	0.18	51.45	3.76	197.9	1.15
1971	1	0	113	58	29	31.11	0.82	1.22	0.43	24.25	1.68	196.1	1.22
1972	1	0	117	82	27	37.28	1.2	3.98	1.29	25.71	2.67	183	1.52
1973	2	1	118	75	32	31.4	0.91	3.67	1.12	7.72	0.78	94.17	0.73
1974	2	1	110	69	32	22.51	0.71	2.45	1	17.51	1.2	148.2	1.02
1975	1	0	110	55.5	33	55.21	1.49	1.26	0.49	7.61	0.45	177.7	1.05
1976	2	0	130	61	31	117.6	2.32	4.21	0.79	14.19	1.87	199.8	1.26
1977	2	1	111	43	34	56.5	1.29	0.84	0.31	31.62	1.74	267	1.38
1978	2	1	109	60	24	28.86	0.83	1.67	0.69	35.48	2.12	222	1.37
1979	2	1	112	80	26	38.7	1.33	1.88	0.73	12.2	1.01	139.3	1.11
1980	3	2	115	59.5	24	54.2	1.39	2.2	0.72	11.31	0.86	291.5	1.86
1981	2	1	107	51	23	41.55	1.12	1.97	0.85	35.19	1.76	151.8	0.83
1982	1	0	116	74.5	30	44.82	1.35	2.22	0.73	12.47	1.15	294.2	2.24
1983	3	2	110	57.5	32	25.9	0.71	5.49	2.16	13.95	0.85	269.2	1.63
1984	1	0	113	70.5	33	26.65	0.81	3.1	1.13	29.3	2.31	318.2	2.28
1985	3	1	110	54.5	33	37.25	0.99	1.32	0.51	29.53	1.74	454.7	2.66
1986	1	0	119	84	28	23.89	0.76	2.79	0.84	11.29	1.29	175.9	1.5
1987	2	0	125	45.9	29	31.04	0.56	3	0.65	10.84	1.05	183.2	1
1988	1	0	113	57	25	34.26	0.89	1.1	0.39	9.82	0.67	203.2	1.25
1989	1	0	106	45	34	47.97	1.23	1.89	0.84	28.37	1.28	277.2	1.39
1990	2	1	113	55.4	33	50.87	1.29	1.97	0.69	20.38	1.38	224.4	1.35
1991	3	2	121	58.5	32	36.61	0.83	2	0.52	12.29	1.17	234.3	1.5
1992	1	0	110	55.3	20	41.73	1.12	0.99	0.39	30.2	1.8	409.8	2.42
1993	2	1	116	50.5	29	34.41	0.78	2.82	0.87	10.72	0.78	224.7	1.3
1994	1	0	118	45.5	28	45.54	0.94	2.75	0.78	14.73	1.1	137.2	0.75
1995	2	1	113	66.5	34	39.53	1.14	1.29	0.46	6.83	0.52	216	1.48
1996	1	0	113	47	29	36.58	0.84	2.73	0.93	47.07	2.93	502.2	2.75
1997	1	0	121	57.1	27	58.09	1.3	2.68	0.7	21.04	1.98	348.6	2.19
1998	1	0	113	74.7	27	40.94	1.3	1.4	0.51	48.32	3.97	302.7	2.28
1999	3	1	114	58	33	32.41	0.83	0.89	0.3	15.23	1.1	364.1	2.28
[truncated: 3,488 more rows]
